# Supplementary material for: Environment-dependent chlorophyll–chlorophyll charge transfer states in Lhca4 pigment–protein complex
Source: Front Plant Sci. 2024 Aug 7;15:1412750. doi: 10.3389/fpls.2024.1412750 (PMC11335733; doi:10.3389/fpls.2024.1412750)
Supplement: Supplementary file 2 [file Table_1.xlsx]

## Sheet: Table S1. Protein chain.
	Orange fields - non-standard protonation
	No.	amino acid	notes	charge
	54	GLY	N-terminus	1
	55	GLU		-1
	56	TRP		0
	57	LEU		0
	58	PRO		0
	59	GLY		0
	60	LEU		0
	61	ALA		0
	62	SER		0
	63	PRO		0
	64	GLY		0
	65	TYR		0
	66	LEU		0
	67	THR		0
	68	GLY		0
	69	SER		0
	70	LEU		0
	71	PRO		0
	72	GLY		0
	73	ASP		-1
	74	ASN		0
	75	GLY		0
	76	PHE		0
	77	ASP		-1
	78	PRO		0
	79	LEU		0
	80	GLY		0
	81	LEU		0
	82	ALA		0
	83	GLU		-1
	84	ASP		-1
	85	PRO		0
	86	GLU		-1
	87	ASN		0
	88	LEU		0
	89	ARG		1
	90	TRP		0
	91	PHE		0
	92	VAL		0
	93	GLN		0
	94	ALA		0
	95	GLU		-1
	96	LEU		0
	97	VAL		0
	98	ASN		0
	99	GLY		0
	100	ARG		1
	101	TRP		0
	102	ALA		0
	103	MET		0
	104	LEU		0
	105	GLY		0
	106	VAL		0
	107	ALA		0
	108	GLY		0
	109	MET		0
	110	LEU		0
	111	LEU		0
	112	PRO		0
	113	GLU		-1
	114	VAL		0
	115	PHE		0
	116	THR		0
	117	SER		0
	118	ILE		0
	119	GLY		0
	120	ILE		0
	121	ILE		0
	122	ASN		0
	123	VAL		0
	124	PRO		0
	125	LYS		1
	126	TRP		0
	127	TYR		0
	128	ALA		0
	129	ALA		0
	130	GLY		0
	131	LYS		1
	132	GLU		-1
	133	GLU		-1
	134	TYR		0
	135	PHE		0
	136	ALA		0
	137	SER		0
	138	SER		0
	139	SER		0
	140	THR		0
	141	LEU		0
	142	PHE		0
	143	VAL		0
	144	ILE		0
	145	GLU		0
	146	PHE		0
	147	ILE		0
	148	LEU		0
	149	PHE		0
	150	HIE	epsilon-tautomer	0
	151	TYR		0
	152	VAL		0
	153	GLU		0
	154	ILE		0
	155	ARG		1
	156	ARG		1
	157	TRP		0
	158	GLN		0
	159	ASP		-1
	160	ILE		0
	161	LYS		1
	162	ASN		0
	163	PRO		0
	164	GLY		0
	165	SER		0
	166	VAL		0
	167	ASN		0
	168	GLN		0
	169	ASP		-1
	170	PRO		0
	171	ILE		0
	172	PHE		0
	173	LYS		1
	174	GLN		0
	175	TYR		0
	176	SER		0
	177	LEU		0
	178	PRO		0
	179	ALA		0
	180	GLY		0
	181	GLU		-1
	182	VAL		0
	183	GLY		0
	184	TYR		0
	185	PRO		0
	186	GLY		0
	187	GLY		0
	188	ILE		0
	189	PHE		0
	190	ASN		0
	191	PRO		0
	192	LEU		0
	193	ASN		0
	194	PHE		0
	195	ALA		0
	196	PRO		0
	197	THR		0
	198	LEU		0
	199	GLU		-1
	200	ALA		0
	201	LYS		1
	202	GLU		-1
	203	LYS		1
	204	GLU		-1
	205	ILE		0
	206	ALA		0
	207	ASN		0
	208	GLY		0
	209	ARG		1
	210	LEU		0
	211	ALA		0
	212	MET		0
	213	LEU		0
	214	ALA		0
	215	PHE		0
	216	LEU		0
	217	GLY		0
	218	PHE		0
	219	ILE		0
	220	ILE		0
	221	GLN		0
	222	HIE	epsilon-tautomer	0
	223	ASN		0
	224	VAL		0
	225	THR		0
	226	GLY		0
	227	LYS		1
	228	GLY		0
	229	PRO		0
	230	PHE		0
	231	ASP		-1
	232	ASN		0
	233	LEU		0
	234	LEU		0
	235	GLN		0
	236	HIE	epsilon-tautomer	0
	237	ILE		0
	238	SER		0
	239	ASP		-1
	240	PRO		0
	241	TRP		0
	242	HID	delta-tautomer	1
	243	ASN		0
	244	THR		0
	245	ILE		0
	246	VAL		0
	247	GLN		0
	248	THR		0
	249	LEU	C-terminus	-1
	Net charge			-5

## Sheet: Table S2. CLA602_reference.
CAM-B3LYP/6-31(d)
Atom type	Atom (PDB)	X	Y	Z	Charge
Mg	MG	-0.797455	0.194393	-0.282387	0.862437
N	NA	0.922119	-1.05869	-0.363863	-0.452727
C	C1A	2.23655	-0.692701	-0.152921	0.249361
C	CHA	2.60044	0.605128	0.075638	-0.307788
C	C4D	1.69644	1.69457	0.136711	0.261496
N	ND	0.378832	1.79207	0.030672	-0.421317
C	C1D	0.07997	3.13761	0.2156	-0.00667183
C	CHD	-1.22968	3.60678	0.180532	0.0800233
C	C4C	-2.38734	2.84882	-0.015761	0.0942361
N	NC	-2.41089	1.48592	-0.203938	-0.465962
C	C1C	-3.70645	1.13154	-0.36051	0.187136
C	CHC	-4.15572	-0.196067	-0.572677	-0.0793743
C	C4B	-3.39977	-1.34093	-0.657235	0.198145
N	NB	-2.02035	-1.38293	-0.603425	-0.470243
C	C1B	-1.63619	-2.65857	-0.823007	0.166798
C	CHB	-0.307554	-3.11137	-0.855497	-0.0747299
C	C4A	0.849508	-2.37523	-0.651212	0.0556194
C	C3A	2.23093	-2.99086	-0.775745	0.178714
C	C2A	3.14074	-1.91196	-0.151896	0.0247524
C	CAA	3.68142	-2.24641	1.2569	0.0059002
C	CBA	2.67888	-2.16513	2.41072	0.0262163
C	CGA	1.66667	-3.28635	2.43527	0.671098
O	OA1	1.8796	-4.4283	2.09713	-0.525388
O	O2A	0.485669	-2.87499	2.9214	-0.453444
C	C1	-0.525033	-3.88244	3.0063	0.264746
H		-0.18329	-4.71882	3.61926	0
H		-0.775193	-4.24652	2.0077	0
H		-1.38728	-3.3975	3.4617	0
H		2.15447	-1.20701	2.42391	0
H		3.22659	-2.23242	3.35908	0
H		4.50514	-1.55926	1.47187	0
H		4.11329	-3.25185	1.23112	0
H		4.01695	-1.74072	-0.783679	0
C	CMA	2.57395	-3.26168	-2.24547	-0.0213552
H		1.87319	-3.97298	-2.69208	0
H		3.58284	-3.67717	-2.33137	0
H		2.53575	-2.33772	-2.83265	0
H		2.2823	-3.92859	-0.217864	0
H		-0.163872	-4.16551	-1.06791	0
C	C2B	-2.80409	-3.50109	-1.0227	-0.0569488
C	C3B	-3.89868	-2.69468	-0.895635	-0.11852
C	CAB	-5.29794	-3.11577	-0.986728	0.0111475
C	CBB	-6.3014	-2.67493	-0.22739	0.0379345
H		-6.15048	-1.94727	0.563336	0
H		-7.3101	-3.05237	-0.359995	0
H		-5.51241	-3.88315	-1.72872	0
C	CMB	-2.75914	-4.97307	-1.2777	0.119061
H		-2.29045	-5.51009	-0.445121	0
H		-2.1782	-5.20621	-2.17689	0
H		-3.76135	-5.38654	-1.40915	0
H		-5.22501	-0.319305	-0.696608	0
C	C2C	-4.55926	2.289	-0.274106	-0.0782158
C	C3C	-3.73395	3.36488	-0.057646	-0.12211
C	CAC	-4.12499	4.79817	0.14723	0.0963853
C	CBC	-4.28033	5.17175	1.62679	0.0017931
H		-4.561	6.22375	1.73912	0
H		-5.05227	4.56006	2.10333	0
H		-3.34657	5.00742	2.17316	0
H		-5.06666	4.9981	-0.374853	0
H		-3.38282	5.45709	-0.317427	0
C	CMC	-6.05126	2.27275	-0.393158	0.0956533
H		-6.46089	3.28579	-0.396067	0
H		-6.37851	1.78395	-1.31727	0
H		-6.5194	1.73499	0.439637	0
H		-1.36809	4.67443	0.323651	0
C	C2D	1.29062	3.88625	0.444414	0.0249721
C	C3D	2.30434	2.94486	0.392096	-0.206593
C	CAD	3.74322	2.74235	0.519813	0.43632
O	OBD	4.631	3.53555	0.742161	-0.460033
C	CBD	3.9862	1.20026	0.336996	0.0879538
C	CGD	4.96814	0.908546	-0.776816	0.623155
O	O1D	5.8358	0.067945	-0.725738	-0.50177
O	O2D	4.73269	1.66424	-1.85599	-0.450548
C	CED	5.60321	1.43805	-2.96566	0.302662
H		6.64062	1.62008	-2.67877	0
H		5.50858	0.410053	-3.32246	0
H		5.28868	2.14144	-3.73512	0
H		4.4422	0.818439	1.25519	0
C	CMD	1.41446	5.35471	0.687745	0.110021
H		1.04285	5.9349	-0.164179	0
H		0.841565	5.66662	1.56789	0
H		2.46092	5.62049	0.849292	0

## Sheet: Table S3. CHL605_reference.
CAM-B3LYP/6-31(d)
Atom type	Atom (PDB)	X	Y	Z	Charge
Mg	MG	1.28896	0.179968	-0.044015	0.812977
N	NA	-0.71503	0.819995	-0.384015	-0.332657
C	C1A	-1.85604	0.044011	-0.362015	0.176547
C	CHA	-1.81806	-1.30699	-0.169015	-0.365166
C	C4D	-0.627069	-2.04501	0.045985	0.321921
N	ND	0.648935	-1.71102	0.153985	-0.435078
C	C1D	1.33892	-2.90003	0.379985	0.00884855
C	CHD	2.71192	-2.92905	0.552985	0.0694721
C	C4C	3.59193	-1.83406	0.520985	0.0302538
N	NC	3.21095	-0.523059	0.294985	-0.329784
C	C1C	4.32596	0.230926	0.331985	0.0595657
C	CHC	4.34298	1.64193	0.129985	-0.0161965
C	C4B	3.28399	2.46494	-0.147015	0.201759
N	NB	1.96699	2.06696	-0.263015	-0.505856
C	C1B	1.232	3.16097	-0.552015	0.239501
C	CHB	-0.153998	3.16699	-0.764015	-0.135228
C	C4A	-1.02801	2.092	-0.698015	0.0250743
C	C3A	-2.50301	2.23802	-1.03001	0.186487
C	C2A	-3.09503	0.892027	-0.563015	0.138465
C	CAA	-3.91903	1.00504	0.728985	-0.0506666
C	CBA	-5.24802	1.72106	0.516985	-0.0470514
C	CGA	-6.05602	1.81807	1.78899	0.70936
O	O1A	-5.73802	1.35706	2.85799	-0.521133
O	O2A	-7.20101	2.49108	1.58499	-0.446187
C	C1	-8.04101	2.62509	2.73299	0.280337
H		-7.521	3.16409	3.52799	0
H		-8.33702	1.6441	3.10899	0
H		-8.913	3.18511	2.39798	0
H		-5.85902	1.20006	-0.230015	0
H		-5.111	2.73705	0.128985	0
H		-3.33502	1.53003	1.49398	0
H		-4.11904	0.011041	1.13898	0
H		-3.71704	0.449036	-1.34902	0
C	CMA	-2.71401	2.49702	-2.52602	-0.0122665
H		-2.214	3.41501	-2.84601	0
H		-2.31702	1.66802	-3.12001	0
H		-3.78101	2.59104	-2.75202	0
H		-2.925	3.07603	-0.464015	0
H		-0.599985	4.12399	-1.00901	0
C	C2B	2.09302	4.33796	-0.629015	-0.0498291
C	C3B	3.36101	3.90994	-0.368015	-0.146061
C	CAB	4.60502	4.67692	-0.339015	0.0462069
C	CBB	4.73804	5.92692	0.104985	0.0197748
H		3.90705	6.48193	0.526985	0
H		5.70005	6.42891	0.080985	0
H		5.49001	4.16291	-0.709015	0
C	CMB	1.62404	5.71196	-0.980015	0.103426
H		1.18904	6.22897	-0.116015	0
H		2.45404	6.32195	-1.34401	0
H		0.857036	5.68197	-1.76002	0
H		5.31299	2.11991	0.201985	0
C	C2C	5.47195	-0.602089	0.586985	-0.148844
C	C3C	5.00493	-1.90508	0.708985	-0.00637612
C	CAC	5.81692	-3.13809	0.956985	0.102291
C	CBC	6.47791	-3.6731	-0.319015	0.00309163
H		7.0419	-4.58511	-0.104015	0
H		5.7329	-3.90309	-1.08702	0
H		7.17292	-2.93111	-0.719015	0
H		5.18691	-3.91709	1.40098	0
H		6.59992	-2.90311	1.68098	0
C	CMC	6.85096	-0.157108	0.711985	0.455303
O	OMC	7.81095	-0.892121	0.863985	-0.453581
H		7.01197	0.93889	0.667985	0
H		3.16091	-3.90006	0.732985	0
C	C2D	0.413904	-4.01102	0.401985	0.0409731
C	C3D	-0.825088	-3.439	0.187985	-0.237243
C	CAD	-2.24809	-3.72898	0.048985	0.436195
O	OBD	-2.83411	-4.78498	0.062985	-0.450595
C	CBD	-2.95407	-2.31997	-0.136015	0.135103
C	CGD	-3.82507	-2.34796	-1.37401	0.662278
O	O1D	-3.54107	-1.86697	-2.44602	-0.54688
O	O2D	-4.96908	-2.99695	-1.13201	-0.44739
C	CED	-5.82308	-3.17593	-2.26201	0.302138
H		-6.68509	-3.72992	-1.89501	0
H		-6.13007	-2.20993	-2.66901	0
H		-5.30909	-3.74094	-3.04202	0
H		-3.61507	-2.20397	0.729985	0
C	CMD	0.737884	-5.45303	0.609985	0.116719
H		-0.173124	-6.05201	0.566985	0
H		1.42788	-5.82203	-0.157015	0
H		1.21288	-5.62003	1.58198	0

## Sheet: Table S4. a601_ground.
CAM-B3LYP/6-31(d)							HF/6-31(d)							CAM-B3LYP/cc-pVDZ
Atom type	Atom (PDB)	X	Y	Z	Charge		Atom type	Atom (PDB)	X	Y	Z	Charge		Atom type	Atom (PDB)	X	Y	Z	Charge
Mg	MG	20.517	18.986	236.795	0.832132		Mg	MG	20.517	18.986	236.795	0.961096		Mg	MG	20.517	18.986	236.795	0.818186
N	NA	18.854	19.827	235.759	-0.342719		N	NA	18.854	19.827	235.759	-0.452351		N	NA	18.854	19.827	235.759	-0.315822
C	C1A	17.741	20.421	236.314	0.124755		C	C1A	17.741	20.421	236.314	0.162855		C	C1A	17.741	20.421	236.314	0.100091
C	CHA	17.548	20.492	237.666	-0.277285		C	CHA	17.548	20.492	237.666	-0.342927		C	CHA	17.548	20.492	237.666	-0.260196
C	C4D	18.452	19.988	238.633	0.250293		C	C4D	18.452	19.988	238.633	0.307103		C	C4D	18.452	19.988	238.633	0.223555
N	ND	19.628	19.383	238.551	-0.409305		N	ND	19.628	19.383	238.551	-0.452054		N	ND	19.628	19.383	238.551	-0.377264
C	C1D	20.031	19.156	239.862	-0.0125193		C	C1D	20.031	19.156	239.862	-0.100566		C	C1D	20.031	19.156	239.862	-0.0334436
C	CHD	21.239	18.532	240.158	0.0828593		C	CHD	21.239	18.532	240.158	0.181406		C	CHD	21.239	18.532	240.158	0.0934197
C	C4C	22.19	18.069	239.244	0.0882026		C	C4C	22.19	18.069	239.244	0.0178555		C	C4C	22.19	18.069	239.244	0.0629191
N	NC	22.082	18.179	237.876	-0.451419		N	NC	22.082	18.179	237.876	-0.488937		N	NC	22.082	18.179	237.876	-0.415107
C	C1C	23.192	17.616	237.346	0.173293		C	C1C	23.192	17.616	237.346	0.199614		C	C1C	23.192	17.616	237.346	0.14402
C	CHC	23.465	17.535	235.958	-0.0638222		C	CHC	23.465	17.535	235.958	-0.056572		C	CHC	23.465	17.535	235.958	-0.0475229
C	C4B	22.69	17.985	234.915	0.180855		C	C4B	22.69	17.985	234.915	0.179907		C	C4B	22.69	17.985	234.915	0.149404
N	NB	21.443	18.564	235.049	-0.463894		N	NB	21.443	18.564	235.049	-0.574268		N	NB	21.443	18.564	235.049	-0.431203
C	C1B	20.952	18.778	233.81	0.182979		C	C1B	20.952	18.778	233.81	0.322301		C	C1B	20.952	18.778	233.81	0.162607
C	CHB	19.7	19.346	233.521	-0.114631		C	CHB	19.7	19.346	233.521	-0.231787		C	CHB	19.7	19.346	233.521	-0.108579
C	C4A	18.751	19.813	234.414	0.0093944		C	C4A	18.751	19.813	234.414	0.0988899		C	C4A	18.751	19.813	234.414	0.000381977
C	C3A	17.404	20.351	233.954	0.196017		C	C3A	17.404	20.351	233.954	0.223026		C	C3A	17.404	20.351	233.954	0.194774
C	C2A	16.825	20.975	235.24	0.158659		C	C2A	16.825	20.975	235.24	0.194174		C	C2A	16.825	20.975	235.24	0.165919
C	CAA	16.825	22.512	235.227	-0.0691667		C	CAA	16.825	22.512	235.227	-0.0812356		C	CAA	16.825	22.512	235.227	-0.0738131
C	CBA	15.712	23.071	234.336	-0.0477752		C	CBA	15.712	23.071	234.336	-0.061841		C	CBA	15.712	23.071	234.336	-0.0457513
C	CGA	15.731	24.576	234.218	0.689073		C	CGA	15.731	24.576	234.218	0.825471		C	CGA	15.731	24.576	234.218	0.668208
O	OA1	15.683	25.197	233.184	-0.539244		O	OA1	15.683	25.197	233.184	-0.624086		O	OA1	15.683	25.197	233.184	-0.525502
O	O2A	15.799	25.165	235.425	-0.392679		O	O2A	15.799	25.165	235.425	-0.459078		O	O2A	15.799	25.165	235.425	-0.373994
C	C1	15.803	26.593	235.406	0.264961		C	C1	15.803	26.593	235.406	0.288994		C	C1	15.803	26.593	235.406	0.253783
H		15.864	26.903	236.449	0		H		15.864	26.903	236.449	0		H		15.864	26.903	236.449	0
H		16.661	26.968	234.843	0		H		16.661	26.968	234.843	0		H		16.661	26.968	234.843	0
H		14.888	26.972	234.947	0		H		14.888	26.972	234.947	0		H		14.888	26.972	234.947	0
H		14.746	22.775	234.763	0		H		14.746	22.775	234.763	0		H		14.746	22.775	234.763	0
H		15.767	22.677	233.319	0		H		15.767	22.677	233.319	0		H		15.767	22.677	233.319	0
H		17.805	22.87	234.888	0		H		17.805	22.87	234.888	0		H		17.805	22.87	234.888	0
H		16.684	22.897	236.238	0		H		16.684	22.897	236.238	0		H		16.684	22.897	236.238	0
H		15.797	20.641	235.412	0		H		15.797	20.641	235.412	0		H		15.797	20.641	235.412	0
C	CMA	16.525	19.234	233.38	-0.0233697		C	CMA	16.525	19.234	233.38	-0.0277419		C	CMA	16.525	19.234	233.38	-0.0261398
H		16.991	18.769	232.507	0		H		16.991	18.769	232.507	0		H		16.991	18.769	232.507	0
H		15.551	19.629	233.078	0		H		15.551	19.629	233.078	0		H		15.551	19.629	233.078	0
H		16.357	18.452	234.127	0		H		16.357	18.452	234.127	0		H		16.357	18.452	234.127	0
H		17.554	21.111	233.18	0		H		17.554	21.111	233.18	0		H		17.554	21.111	233.18	0
H		19.444	19.428	232.469	0		H		19.444	19.428	232.469	0		H		19.444	19.428	232.469	0
C	C2B	21.91	18.334	232.812	-0.0492288		C	C2B	21.91	18.334	232.812	-0.0893948		C	C2B	21.91	18.334	232.812	-0.0511886
C	C3B	22.998	17.866	233.491	-0.116437		C	C3B	22.998	17.866	233.491	-0.086579		C	C3B	22.998	17.866	233.491	-0.0982035
C	CAB	24.23	17.343	232.897	0.012923		C	CAB	24.23	17.343	232.897	-0.00107087		C	CAB	24.23	17.343	232.897	0.00905094
C	CBB	25.469	17.56	233.34	0.0349053		C	CBB	25.469	17.56	233.34	0.0576278		C	CBB	25.469	17.56	233.34	0.0303417
H		25.671	18.181	234.207	0		H		25.671	18.181	234.207	0		H		25.671	18.181	234.207	0
H		26.328	17.139	232.828	0		H		26.328	17.139	232.828	0		H		26.328	17.139	232.828	0
H		24.104	16.752	231.991	0		H		24.104	16.752	231.991	0		H		24.104	16.752	231.991	0
C	CMB	21.71	18.435	231.334	0.118388		C	CMB	21.71	18.435	231.334	0.135787		C	CMB	21.71	18.435	231.334	0.117413
H		22.558	18.015	230.787	0		H		22.558	18.015	230.787	0		H		22.558	18.015	230.787	0
H		21.599	19.477	231.016	0		H		21.599	19.477	231.016	0		H		21.599	19.477	231.016	0
H		20.807	17.902	231.015	0		H		20.807	17.902	231.015	0		H		20.807	17.902	231.015	0
H		24.391	17.043	235.686	0		H		24.391	17.043	235.686	0		H		24.391	17.043	235.686	0
C	C2C	24.053	17.121	238.388	-0.0750796		C	C2C	24.053	17.121	238.388	-0.101453		C	C2C	24.053	17.121	238.388	-0.0683116
C	C3C	23.429	17.409	239.578	-0.121739		C	C3C	23.429	17.409	239.578	-0.110105		C	C3C	23.429	17.409	239.578	-0.11647
C	CAC	23.889	17.07	240.964	0.102593		C	CAC	23.889	17.07	240.964	0.113071		C	CAC	23.889	17.07	240.964	0.102548
C	CBC	23.319	15.743	241.48	-0.00426984		C	CBC	23.319	15.743	241.48	-0.00749981		C	CBC	23.319	15.743	241.48	-0.00561342
H		23.671	15.53	242.493	0		H		23.671	15.53	242.493	0		H		23.671	15.53	242.493	0
H		22.225	15.766	241.497	0		H		22.225	15.766	241.497	0		H		22.225	15.766	241.497	0
H		23.62	14.913	240.832	0		H		23.62	14.913	240.832	0		H		23.62	14.913	240.832	0
H		23.615	17.875	241.655	0		H		23.615	17.875	241.655	0		H		23.615	17.875	241.655	0
H		24.984	17.023	240.984	0		H		24.984	17.023	240.984	0		H		24.984	17.023	240.984	0
C	CMC	25.362	16.429	238.172	0.0941025		C	CMC	25.362	16.429	238.172	0.0974964		C	CMC	25.362	16.429	238.172	0.0914498
H		25.882	16.257	239.117	0		H		25.882	16.257	239.117	0		H		25.882	16.257	239.117	0
H		25.231	15.453	237.69	0		H		25.231	15.453	237.69	0		H		25.231	15.453	237.69	0
H		26.03	17.016	237.533	0		H		26.03	17.016	237.533	0		H		26.03	17.016	237.533	0
H		21.47	18.39	241.209	0		H		21.47	18.39	241.209	0		H		21.47	18.39	241.209	0
C	C2D	19.037	19.654	240.78	0.0334654		C	C2D	19.037	19.654	240.78	0.0751054		C	C2D	19.037	19.654	240.78	0.0269777
C	C3D	18.042	20.179	239.972	-0.215639		C	C3D	18.042	20.179	239.972	-0.275034		C	C3D	18.042	20.179	239.972	-0.193791
C	CAD	16.751	20.859	239.969	0.441043		C	CAD	16.751	20.859	239.969	0.542642		C	CAD	16.751	20.859	239.969	0.414542
O	OBD	16.051	21.22	240.888	-0.459329		O	OBD	16.051	21.22	240.888	-0.544939		O	OBD	16.051	21.22	240.888	-0.442965
C	CBD	16.385	21.097	238.459	0.112113		C	CBD	16.385	21.097	238.459	0.113237		C	CBD	16.385	21.097	238.459	0.110243
C	CGD	15.052	20.481	238.09	0.565223		C	CGD	15.052	20.481	238.09	0.693983		C	CGD	15.052	20.481	238.09	0.560386
O	O1D	14.247	20.984	237.34	-0.471831		O	O1D	14.247	20.984	237.34	-0.551715		O	O1D	14.247	20.984	237.34	-0.464451
O	O2D	14.887	19.279	238.652	-0.430712		O	O2D	14.887	19.279	238.652	-0.509425		O	O2D	14.887	19.279	238.652	-0.41564
C	CED	13.662	18.615	238.336	0.296351		C	CED	13.662	18.615	238.336	0.32156		C	CED	13.662	18.615	238.336	0.283769
H		13.685	17.678	238.889	0		H		13.685	17.678	238.889	0		H		13.685	17.678	238.889	0
H		12.81	19.224	238.644	0		H		12.81	19.224	238.644	0		H		12.81	19.224	238.644	0
H		13.595	18.426	237.263	0		H		13.595	18.426	237.263	0		H		13.595	18.426	237.263	0
H		16.279	22.174	238.3	0		H		16.279	22.174	238.3	0		H		16.279	22.174	238.3	0
C	CMD	19.079	19.61	242.272	0.107514		C	CMD	19.079	19.61	242.272	0.117458		C	CMD	19.079	19.61	242.272	0.106983
H		18.179	20.071	242.686	0		H		18.179	20.071	242.686	0		H		18.179	20.071	242.686	0
H		19.949	20.146	242.665	0		H		19.949	20.146	242.665	0		H		19.949	20.146	242.665	0
H		19.136	18.581	242.642	0		H		19.136	18.581	242.642	0		H		19.136	18.581	242.642	0

## Sheet: Table S5. a601_s1.
CAM-B3LYP/6-31(d)							CIS/6-31(d)							CAM-B3LYP/cc-pVDZ
Atom type	Atom (PDB)	X	Y	Z	Charge		Atom type	Atom (PDB)	X	Y	Z	Charge		Atom type	Atom (PDB)	X	Y	Z	Charge
Mg	MG	20.517	18.986	236.795	0.842321		Mg	MG	20.517	18.986	236.795	0.978611		Mg	MG	20.517	18.986	236.795	0.83046
N	NA	18.854	19.827	235.759	-0.349164		N	NA	18.854	19.827	235.759	-0.459186		N	NA	18.854	19.827	235.759	-0.321644
C	C1A	17.741	20.421	236.314	0.15124		C	C1A	17.741	20.421	236.314	0.20319		C	C1A	17.741	20.421	236.314	0.12556
C	CHA	17.548	20.492	237.666	-0.296789		C	CHA	17.548	20.492	237.666	-0.379077		C	CHA	17.548	20.492	237.666	-0.27797
C	C4D	18.452	19.988	238.633	0.287129		C	C4D	18.452	19.988	238.633	0.369065		C	C4D	18.452	19.988	238.633	0.259135
N	ND	19.628	19.383	238.551	-0.459032		N	ND	19.628	19.383	238.551	-0.536522		N	ND	19.628	19.383	238.551	-0.428051
C	C1D	20.031	19.156	239.862	0.0766675		C	C1D	20.031	19.156	239.862	0.0600359		C	C1D	20.031	19.156	239.862	0.0583358
C	CHD	21.239	18.532	240.158	-0.0189981		C	CHD	21.239	18.532	240.158	0.000538811		C	CHD	21.239	18.532	240.158	-0.0114423
C	C4C	22.19	18.069	239.244	0.201741		C	C4C	22.19	18.069	239.244	0.210087		C	C4C	22.19	18.069	239.244	0.177917
N	NC	22.082	18.179	237.876	-0.498913		N	NC	22.082	18.179	237.876	-0.557719		N	NC	22.082	18.179	237.876	-0.46209
C	C1C	23.192	17.616	237.346	0.199568		C	C1C	23.192	17.616	237.346	0.18513		C	C1C	23.192	17.616	237.346	0.169144
C	CHC	23.465	17.535	235.958	-0.096382		C	CHC	23.465	17.535	235.958	-0.0592964		C	CHC	23.465	17.535	235.958	-0.0808806
C	C4B	22.69	17.985	234.915	0.213028		C	C4B	22.69	17.985	234.915	0.201793		C	C4B	22.69	17.985	234.915	0.183812
N	NB	21.443	18.564	235.049	-0.464833		N	NB	21.443	18.564	235.049	-0.551198		N	NB	21.443	18.564	235.049	-0.434073
C	C1B	20.952	18.778	233.81	0.159683		C	C1B	20.952	18.778	233.81	0.255864		C	C1B	20.952	18.778	233.81	0.140272
C	CHB	19.7	19.346	233.521	-0.0913498		C	CHB	19.7	19.346	233.521	-0.17552		C	CHB	19.7	19.346	233.521	-0.0864973
C	C4A	18.751	19.813	234.414	0.00489978		C	C4A	18.751	19.813	234.414	0.0700169		C	C4A	18.751	19.813	234.414	-0.00431227
C	C3A	17.404	20.351	233.954	0.189783		C	C3A	17.404	20.351	233.954	0.212277		C	C3A	17.404	20.351	233.954	0.188406
C	C2A	16.825	20.975	235.24	0.157254		C	C2A	16.825	20.975	235.24	0.196433		C	C2A	16.825	20.975	235.24	0.164645
C	CAA	16.825	22.512	235.227	-0.0653866		C	CAA	16.825	22.512	235.227	-0.0790581		C	CAA	16.825	22.512	235.227	-0.0699116
C	CBA	15.712	23.071	234.336	-0.0436169		C	CBA	15.712	23.071	234.336	-0.0583219		C	CBA	15.712	23.071	234.336	-0.0414931
C	CGA	15.731	24.576	234.218	0.68592		C	CGA	15.731	24.576	234.218	0.823406		C	CGA	15.731	24.576	234.218	0.665045
O	OA1	15.683	25.197	233.184	-0.537799		O	OA1	15.683	25.197	233.184	-0.622678		O	OA1	15.683	25.197	233.184	-0.524072
O	O2A	15.799	25.165	235.425	-0.392882		O	O2A	15.799	25.165	235.425	-0.460162		O	O2A	15.799	25.165	235.425	-0.374202
C	C1	15.803	26.593	235.406	0.265918		C	C1	15.803	26.593	235.406	0.289713		C	C1	15.803	26.593	235.406	0.254762
H		15.864	26.903	236.449	0		H		15.864	26.903	236.449	0		H		15.864	26.903	236.449	0
H		16.661	26.968	234.843	0		H		16.661	26.968	234.843	0		H		16.661	26.968	234.843	0
H		14.888	26.972	234.947	0		H		14.888	26.972	234.947	0		H		14.888	26.972	234.947	0
H		14.746	22.775	234.763	0		H		14.746	22.775	234.763	0		H		14.746	22.775	234.763	0
H		15.767	22.677	233.319	0		H		15.767	22.677	233.319	0		H		15.767	22.677	233.319	0
H		17.805	22.87	234.888	0		H		17.805	22.87	234.888	0		H		17.805	22.87	234.888	0
H		16.684	22.897	236.238	0		H		16.684	22.897	236.238	0		H		16.684	22.897	236.238	0
H		15.797	20.641	235.412	0		H		15.797	20.641	235.412	0		H		15.797	20.641	235.412	0
C	CMA	16.525	19.234	233.38	-0.0203045		C	CMA	16.525	19.234	233.38	-0.0268785		C	CMA	16.525	19.234	233.38	-0.0229171
H		16.991	18.769	232.507	0		H		16.991	18.769	232.507	0		H		16.991	18.769	232.507	0
H		15.551	19.629	233.078	0		H		15.551	19.629	233.078	0		H		15.551	19.629	233.078	0
H		16.357	18.452	234.127	0		H		16.357	18.452	234.127	0		H		16.357	18.452	234.127	0
H		17.554	21.111	233.18	0		H		17.554	21.111	233.18	0		H		17.554	21.111	233.18	0
H		19.444	19.428	232.469	0		H		19.444	19.428	232.469	0		H		19.444	19.428	232.469	0
C	C2B	21.91	18.334	232.812	-0.057847		C	C2B	21.91	18.334	232.812	-0.0855985		C	C2B	21.91	18.334	232.812	-0.0597761
C	C3B	22.998	17.866	233.491	-0.135003		C	C3B	22.998	17.866	233.491	-0.120417		C	C3B	22.998	17.866	233.491	-0.116699
C	CAB	24.23	17.343	232.897	0.0190595		C	CAB	24.23	17.343	232.897	0.0125909		C	CAB	24.23	17.343	232.897	0.0152176
C	CBB	25.469	17.56	233.34	0.0217036		C	CBB	25.469	17.56	233.34	0.0388899		C	CBB	25.469	17.56	233.34	0.0171013
H		25.671	18.181	234.207	0		H		25.671	18.181	234.207	0		H		25.671	18.181	234.207	0
H		26.328	17.139	232.828	0		H		26.328	17.139	232.828	0		H		26.328	17.139	232.828	0
H		24.104	16.752	231.991	0		H		24.104	16.752	231.991	0		H		24.104	16.752	231.991	0
C	CMB	21.71	18.435	231.334	0.112547		C	CMB	21.71	18.435	231.334	0.126706		C	CMB	21.71	18.435	231.334	0.111084
H		22.558	18.015	230.787	0		H		22.558	18.015	230.787	0		H		22.558	18.015	230.787	0
H		21.599	19.477	231.016	0		H		21.599	19.477	231.016	0		H		21.599	19.477	231.016	0
H		20.807	17.902	231.015	0		H		20.807	17.902	231.015	0		H		20.807	17.902	231.015	0
H		24.391	17.043	235.686	0		H		24.391	17.043	235.686	0		H		24.391	17.043	235.686	0
C	C2C	24.053	17.121	238.388	-0.0650873		C	C2C	24.053	17.121	238.388	-0.0686756		C	C2C	24.053	17.121	238.388	-0.0599937
C	C3C	23.429	17.409	239.578	-0.150081		C	C3C	23.429	17.409	239.578	-0.163215		C	C3C	23.429	17.409	239.578	-0.143342
C	CAC	23.889	17.07	240.964	0.107606		C	CAC	23.889	17.07	240.964	0.117579		C	CAC	23.889	17.07	240.964	0.107225
C	CBC	23.319	15.743	241.48	-0.00338245		C	CBC	23.319	15.743	241.48	-0.00793876		C	CBC	23.319	15.743	241.48	-0.00467584
H		23.671	15.53	242.493	0		H		23.671	15.53	242.493	0		H		23.671	15.53	242.493	0
H		22.225	15.766	241.497	0		H		22.225	15.766	241.497	0		H		22.225	15.766	241.497	0
H		23.62	14.913	240.832	0		H		23.62	14.913	240.832	0		H		23.62	14.913	240.832	0
H		23.615	17.875	241.655	0		H		23.615	17.875	241.655	0		H		23.615	17.875	241.655	0
H		24.984	17.023	240.984	0		H		24.984	17.023	240.984	0		H		24.984	17.023	240.984	0
C	CMC	25.362	16.429	238.172	0.1041		C	CMC	25.362	16.429	238.172	0.109814		C	CMC	25.362	16.429	238.172	0.10203
H		25.882	16.257	239.117	0		H		25.882	16.257	239.117	0		H		25.882	16.257	239.117	0
H		25.231	15.453	237.69	0		H		25.231	15.453	237.69	0		H		25.231	15.453	237.69	0
H		26.03	17.016	237.533	0		H		26.03	17.016	237.533	0		H		26.03	17.016	237.533	0
H		21.47	18.39	241.209	0		H		21.47	18.39	241.209	0		H		21.47	18.39	241.209	0
C	C2D	19.037	19.654	240.78	0.00867997		C	C2D	19.037	19.654	240.78	0.0352498		C	C2D	19.037	19.654	240.78	0.00358663
C	C3D	18.042	20.179	239.972	-0.215467		C	C3D	18.042	20.179	239.972	-0.274832		C	C3D	18.042	20.179	239.972	-0.195273
C	CAD	16.751	20.859	239.969	0.437577		C	CAD	16.751	20.859	239.969	0.546112		C	CAD	16.751	20.859	239.969	0.412497
O	OBD	16.051	21.22	240.888	-0.460019		O	OBD	16.051	21.22	240.888	-0.541503		O	OBD	16.051	21.22	240.888	-0.443629
C	CBD	16.385	21.097	238.459	0.105855		C	CBD	16.385	21.097	238.459	0.104651		C	CBD	16.385	21.097	238.459	0.102494
C	CGD	15.052	20.481	238.09	0.570843		C	CGD	15.052	20.481	238.09	0.701395		C	CGD	15.052	20.481	238.09	0.566327
O	O1D	14.247	20.984	237.34	-0.473382		O	O1D	14.247	20.984	237.34	-0.553415		O	O1D	14.247	20.984	237.34	-0.466011
O	O2D	14.887	19.279	238.652	-0.432803		O	O2D	14.887	19.279	238.652	-0.512617		O	O2D	14.887	19.279	238.652	-0.417775
C	CED	13.662	18.615	238.336	0.296558		C	CED	13.662	18.615	238.336	0.322614		C	CED	13.662	18.615	238.336	0.283933
H		13.685	17.678	238.889	0		H		13.685	17.678	238.889	0		H		13.685	17.678	238.889	0
H		12.81	19.224	238.644	0		H		12.81	19.224	238.644	0		H		12.81	19.224	238.644	0
H		13.595	18.426	237.263	0		H		13.595	18.426	237.263	0		H		13.595	18.426	237.263	0
H		16.279	22.174	238.3	0		H		16.279	22.174	238.3	0		H		16.279	22.174	238.3	0
C	CMD	19.079	19.61	242.272	0.108842		C	CMD	19.079	19.61	242.272	0.122068		C	CMD	19.079	19.61	242.272	0.10774
H		18.179	20.071	242.686	0		H		18.179	20.071	242.686	0		H		18.179	20.071	242.686	0
H		19.949	20.146	242.665	0		H		19.949	20.146	242.665	0		H		19.949	20.146	242.665	0
H		19.136	18.581	242.642	0		H		19.136	18.581	242.642	0		H		19.136	18.581	242.642	0

## Sheet: Table S6. a602_ground.
CAM-B3LYP/6-31(d)							HF/6-31(d)							CAM-B3LYP/cc-pVDZ
Atom type	Atom (PDB)	X	Y	Z	Charge		Atom type	Atom (PDB)	X	Y	Z	Charge		Atom type	Atom (PDB)	X	Y	Z	Charge
Mg	MG	29.758	12.06	230.976	0.85353		Mg	MG	29.758	12.06	230.976	0.989352		Mg	MG	29.758	12.06	230.976	0.839616
N	NA	29.54	9.965	231.286	-0.442468		N	NA	29.54	9.965	231.286	-0.568013		N	NA	29.54	9.965	231.286	-0.419141
C	C1A	28.694	9.333	232.176	0.249096		C	C1A	28.694	9.333	232.176	0.295165		C	C1A	28.694	9.333	232.176	0.215519
C	CHA	27.912	10.032	233.053	-0.312679		C	CHA	27.912	10.032	233.053	-0.370616		C	CHA	27.912	10.032	233.053	-0.286155
C	C4D	27.865	11.446	233.14	0.268282		C	C4D	27.865	11.446	233.14	0.319194		C	C4D	27.865	11.446	233.14	0.23812
N	ND	28.467	12.419	232.472	-0.420414		N	ND	28.467	12.419	232.472	-0.462028		N	ND	28.467	12.419	232.472	-0.387477
C	C1D	27.979	13.607	233.008	-0.0128197		C	C1D	27.979	13.607	233.008	-0.101934		C	C1D	27.979	13.607	233.008	-0.0341897
C	CHD	28.392	14.847	232.53	0.0836968		C	CHD	28.392	14.847	232.53	0.182618		C	CHD	28.392	14.847	232.53	0.0942608
C	C4C	29.293	15.088	231.49	0.0896174		C	C4C	29.293	15.088	231.49	0.0191103		C	C4C	29.293	15.088	231.49	0.0643625
N	NC	29.923	14.11	230.754	-0.459183		N	NC	29.923	14.11	230.754	-0.501471		N	NC	29.923	14.11	230.754	-0.423387
C	C1C	30.711	14.74	229.854	0.18378		C	C1C	30.711	14.74	229.854	0.217597		C	C1C	30.711	14.74	229.854	0.15533
C	CHC	31.525	14.08	228.898	-0.0738547		C	CHC	31.525	14.08	228.898	-0.0737946		C	CHC	31.525	14.08	228.898	-0.0591062
C	C4B	31.67	12.727	228.702	0.185686		C	C4B	31.67	12.727	228.702	0.191806		C	C4B	31.67	12.727	228.702	0.155813
N	NB	31.068	11.748	229.469	-0.459399		N	NB	31.068	11.748	229.469	-0.57575		N	NB	31.068	11.748	229.469	-0.428474
C	C1B	31.527	10.55	229.045	0.155719		C	C1B	31.527	10.55	229.045	0.295285		C	C1B	31.527	10.55	229.045	0.137369
C	CHB	31.157	9.307	229.579	-0.0674181		C	CHB	31.157	9.307	229.579	-0.186781		C	CHB	31.157	9.307	229.579	-0.0647032
C	C4A	30.257	9.05	230.603	0.044495		C	C4A	30.257	9.05	230.603	0.150407		C	C4A	30.257	9.05	230.603	0.0472299
C	C3A	30	7.646	231.119	0.180742		C	C3A	30	7.646	231.119	0.227778		C	C3A	30	7.646	231.119	0.186178
C	C2A	28.731	7.829	231.978	0.0239957		C	C2A	28.731	7.829	231.978	0.0368503		C	C2A	28.731	7.829	231.978	0.0347904
C	CAA	27.43	7.283	231.349	0.00609534		C	CAA	27.43	7.283	231.349	-0.000347442		C	CAA	27.43	7.283	231.349	0.00576396
C	CBA	26.841	8.089	230.188	0.0262638		C	CBA	26.841	8.089	230.188	0.0228343		C	CBA	26.841	8.089	230.188	0.0170647
C	CGA	27.618	7.977	228.898	0.672071		C	CGA	27.618	7.977	228.898	0.79723		C	CGA	27.618	7.977	228.898	0.663667
O	OA1	28.202	6.989	228.515	-0.525662		O	OA1	28.202	6.989	228.515	-0.608393		O	OA1	28.202	6.989	228.515	-0.520067
O	O2A	27.557	9.112	228.185	-0.454209		O	O2A	27.557	9.112	228.185	-0.522866		O	O2A	27.557	9.112	228.185	-0.436431
C	C1	28.244	9.086	226.931	0.264914		C	C1	28.244	9.086	226.931	0.285431		C	C1	28.244	9.086	226.931	0.253664
H		27.867	8.275	226.304	0		H		27.867	8.275	226.304	0		H		27.867	8.275	226.304	0
H		29.314	8.946	227.093	0		H		29.314	8.946	227.093	0		H		29.314	8.946	227.093	0
H		28.051	10.052	226.468	0		H		28.051	10.052	226.468	0		H		28.051	10.052	226.468	0
H		26.723	9.144	230.446	0		H		26.723	9.144	230.446	0		H		26.723	9.144	230.446	0
H		25.836	7.708	229.969	0		H		25.836	7.708	229.969	0		H		25.836	7.708	229.969	0
H		26.675	7.222	232.138	0		H		26.675	7.222	232.138	0		H		26.675	7.222	232.138	0
H		27.613	6.257	231.013	0		H		27.613	6.257	231.013	0		H		27.613	6.257	231.013	0
H		28.846	7.318	232.939	0		H		28.846	7.318	232.939	0		H		28.846	7.318	232.939	0
C	CMA	31.192	7.143	231.941	-0.0210152		C	CMA	31.192	7.143	231.941	-0.0359146		C	CMA	31.192	7.143	231.941	-0.0314437
H		32.1	7.091	231.333	0		H		32.1	7.091	231.333	0		H		32.1	7.091	231.333	0
H		30.987	6.143	232.336	0		H		30.987	6.143	232.336	0		H		30.987	6.143	232.336	0
H		31.392	7.809	232.788	0		H		31.392	7.809	232.788	0		H		31.392	7.809	232.788	0
H		29.824	6.96	230.287	0		H		29.824	6.96	230.287	0		H		29.824	6.96	230.287	0
H		31.635	8.435	229.142	0		H		31.635	8.435	229.142	0		H		31.635	8.435	229.142	0
C	C2B	32.464	10.738	227.949	-0.0519667		C	C2B	32.464	10.738	227.949	-0.0908415		C	C2B	32.464	10.738	227.949	-0.0545922
C	C3B	32.537	12.081	227.716	-0.112603		C	C3B	32.537	12.081	227.716	-0.0831432		C	C3B	32.537	12.081	227.716	-0.0942997
C	CAB	33.334	12.737	226.679	0.00930691		C	CAB	33.334	12.737	226.679	-0.00741331		C	CAB	33.334	12.737	226.679	0.00326436
C	CBB	32.958	13.784	225.944	0.0382778		C	CBB	32.958	13.784	225.944	0.0631738		C	CBB	32.958	13.784	225.944	0.0353121
H		31.981	14.245	226.053	0		H		31.981	14.245	226.053	0		H		31.981	14.245	226.053	0
H		33.615	14.201	225.188	0		H		33.615	14.201	225.188	0		H		33.615	14.201	225.188	0
H		34.309	12.295	226.484	0		H		34.309	12.295	226.484	0		H		34.309	12.295	226.484	0
C	CMB	33.158	9.631	227.224	0.11721		C	CMB	33.158	9.631	227.224	0.135805		C	CMB	33.158	9.631	227.224	0.117237
H		32.441	8.959	226.736	0		H		32.441	8.959	226.736	0		H		32.441	8.959	226.736	0
H		33.757	9.018	227.907	0		H		33.757	9.018	227.907	0		H		33.757	9.018	227.907	0
H		33.823	10.016	226.448	0		H		33.823	10.016	226.448	0		H		33.823	10.016	226.448	0
H		32.114	14.722	228.255	0		H		32.114	14.722	228.255	0		H		32.114	14.722	228.255	0
C	C2C	30.599	16.168	229.998	-0.0794		C	C2C	30.599	16.168	229.998	-0.107748		C	C2C	30.599	16.168	229.998	-0.0724484
C	C3C	29.711	16.387	231.022	-0.118884		C	C3C	29.711	16.387	231.022	-0.1062		C	C3C	29.711	16.387	231.022	-0.113719
C	CAC	29.215	17.702	231.545	0.0950489		C	CAC	29.215	17.702	231.545	0.105853		C	CAC	29.215	17.702	231.545	0.0950044
C	CBC	27.902	18.151	230.891	0.0020556		C	CBC	27.902	18.151	230.891	-0.0013443		C	CBC	27.902	18.151	230.891	0.000750475
H		27.568	19.111	231.299	0		H		27.568	19.111	231.299	0		H		27.568	19.111	231.299	0
H		28.026	18.264	229.81	0		H		28.026	18.264	229.81	0		H		28.026	18.264	229.81	0
H		27.11	17.415	231.056	0		H		27.11	17.415	231.056	0		H		27.11	17.415	231.056	0
H		29.979	18.471	231.383	0		H		29.979	18.471	231.383	0		H		29.979	18.471	231.383	0
H		29.078	17.645	232.63	0		H		29.078	17.645	232.63	0		H		29.078	17.645	232.63	0
C	CMC	31.322	17.18	229.165	0.0954689		C	CMC	31.322	17.18	229.165	0.0990985		C	CMC	31.322	17.18	229.165	0.0926468
H		31.152	18.194	229.533	0		H		31.152	18.194	229.533	0		H		31.152	18.194	229.533	0
H		32.404	17.008	229.166	0		H		32.404	17.008	229.166	0		H		32.404	17.008	229.166	0
H		30.993	17.154	228.119	0		H		30.993	17.154	228.119	0		H		30.993	17.154	228.119	0
H		27.968	15.72	233.015	0		H		27.968	15.72	233.015	0		H		27.968	15.72	233.015	0
C	C2D	27.033	13.323	234.057	0.0281306		C	C2D	27.033	13.323	234.057	0.0693286		C	C2D	27.033	13.323	234.057	0.0231252
C	C3D	26.976	11.942	234.12	-0.207114		C	C3D	26.976	11.942	234.12	-0.264294		C	C3D	26.976	11.942	234.12	-0.186538
C	CAD	26.341	10.809	234.785	0.432499		C	CAD	26.341	10.809	234.785	0.530896		C	CAD	26.341	10.809	234.785	0.406915
O	OBD	25.518	10.782	235.674	-0.458742		O	OBD	25.518	10.782	235.674	-0.543873		O	OBD	25.518	10.782	235.674	-0.442311
C	CBD	26.917	9.519	234.097	0.0894981		C	CBD	26.917	9.519	234.097	0.0915423		C	CBD	26.917	9.519	234.097	0.0877831
C	CGD	27.551	8.577	235.098	0.623183		C	CGD	27.551	8.577	235.098	0.754158		C	CGD	27.551	8.577	235.098	0.616405
O	O1D	27.433	7.374	235.08	-0.50161		O	O1D	27.433	7.374	235.08	-0.583293		O	O1D	27.433	7.374	235.08	-0.494456
O	O2D	28.305	9.233	235.988	-0.450963		O	O2D	28.305	9.233	235.988	-0.533526		O	O2D	28.305	9.233	235.988	-0.438035
C	CED	28.96	8.416	236.959	0.303129		C	CED	28.96	8.416	236.959	0.330809		C	CED	28.96	8.416	236.959	0.292122
H		28.226	7.846	237.533	0		H		28.226	7.846	237.533	0		H		28.226	7.846	237.533	0
H		29.647	7.721	236.473	0		H		29.647	7.721	236.473	0		H		29.647	7.721	236.473	0
H		29.502	9.103	237.605	0		H		29.502	9.103	237.605	0		H		29.502	9.103	237.605	0
H		26.081	8.973	233.65	0		H		26.081	8.973	233.65	0		H		26.081	8.973	233.65	0
C	CMD	26.279	14.312	234.886	0.108614		C	CMD	26.279	14.312	234.886	0.118261		C	CMD	26.279	14.312	234.886	0.107659
H		26.957	14.946	235.469	0		H		26.957	14.946	235.469	0		H		26.957	14.946	235.469	0
H		25.666	14.974	234.266	0		H		25.666	14.974	234.266	0		H		25.666	14.974	234.266	0
H		25.62	13.789	235.583	0		H		25.62	13.789	235.583	0		H		25.62	13.789	235.583	0

## Sheet: Table S7. a602_s1.
CAM-B3LYP/6-31(d)							CIS/6-31(d)							CAM-B3LYP/cc-pVDZ
Atom type	Atom (PDB)	X	Y	Z	Charge		Atom type	Atom (PDB)	X	Y	Z	Charge		Atom type	Atom (PDB)	X	Y	Z	Charge
Mg	MG	29.758	12.06	230.976	0.862598		Mg	MG	29.758	12.06	230.976	1.00528		Mg	MG	29.758	12.06	230.976	0.850739
N	NA	29.54	9.965	231.286	-0.446123		N	NA	29.54	9.965	231.286	-0.572939		N	NA	29.54	9.965	231.286	-0.42236
C	C1A	28.694	9.333	232.176	0.270907		C	C1A	28.694	9.333	232.176	0.335205		C	C1A	28.694	9.333	232.176	0.236464
C	CHA	27.912	10.032	233.053	-0.332881		C	CHA	27.912	10.032	233.053	-0.410823		C	CHA	27.912	10.032	233.053	-0.304857
C	C4D	27.865	11.446	233.14	0.307468		C	C4D	27.865	11.446	233.14	0.385563		C	C4D	27.865	11.446	233.14	0.27621
N	ND	28.467	12.419	232.472	-0.471002		N	ND	28.467	12.419	232.472	-0.548403		N	ND	28.467	12.419	232.472	-0.43919
C	C1D	27.979	13.607	233.008	0.0772218		C	C1D	27.979	13.607	233.008	0.059503		C	C1D	27.979	13.607	233.008	0.0584906
C	CHD	28.392	14.847	232.53	-0.0187033		C	CHD	28.392	14.847	232.53	0.00173382		C	CHD	28.392	14.847	232.53	-0.0112606
C	C4C	29.293	15.088	231.49	0.203573		C	C4C	29.293	15.088	231.49	0.210818		C	C4C	29.293	15.088	231.49	0.179929
N	NC	29.923	14.11	230.754	-0.505333		N	NC	29.923	14.11	230.754	-0.566658		N	NC	29.923	14.11	230.754	-0.468981
C	C1C	30.711	14.74	229.854	0.20545		C	C1C	30.711	14.74	229.854	0.194275		C	C1C	30.711	14.74	229.854	0.175655
C	CHC	31.525	14.08	228.898	-0.103287		C	CHC	31.525	14.08	228.898	-0.0694199		C	CHC	31.525	14.08	228.898	-0.0892117
C	C4B	31.67	12.727	228.702	0.215848		C	C4B	31.67	12.727	228.702	0.208375		C	C4B	31.67	12.727	228.702	0.188206
N	NB	31.068	11.748	229.469	-0.457774		N	NB	31.068	11.748	229.469	-0.548446		N	NB	31.068	11.748	229.469	-0.428776
C	C1B	31.527	10.55	229.045	0.131089		C	C1B	31.527	10.55	229.045	0.227135		C	C1B	31.527	10.55	229.045	0.113628
C	CHB	31.157	9.307	229.579	-0.0434129		C	CHB	31.157	9.307	229.579	-0.129768		C	CHB	31.157	9.307	229.579	-0.0420759
C	C4A	30.257	9.05	230.603	0.0375776		C	C4A	30.257	9.05	230.603	0.119087		C	C4A	30.257	9.05	230.603	0.0403783
C	C3A	30	7.646	231.119	0.175689		C	C3A	30	7.646	231.119	0.218944		C	C3A	30	7.646	231.119	0.181153
C	C2A	28.731	7.829	231.978	0.026472		C	C2A	28.731	7.829	231.978	0.0414459		C	C2A	28.731	7.829	231.978	0.037401
C	CAA	27.43	7.283	231.349	0.0110109		C	CAA	27.43	7.283	231.349	0.00333207		C	CAA	27.43	7.283	231.349	0.0108142
C	CBA	26.841	8.089	230.188	0.0276229		C	CBA	26.841	8.089	230.188	0.022478		C	CBA	26.841	8.089	230.188	0.0183973
C	CGA	27.618	7.977	228.898	0.66883		C	CGA	27.618	7.977	228.898	0.795137		C	CGA	27.618	7.977	228.898	0.660566
O	OA1	28.202	6.989	228.515	-0.524163		O	OA1	28.202	6.989	228.515	-0.607092		O	OA1	28.202	6.989	228.515	-0.51864
O	O2A	27.557	9.112	228.185	-0.454003		O	O2A	27.557	9.112	228.185	-0.523575		O	O2A	27.557	9.112	228.185	-0.436347
C	C1	28.244	9.086	226.931	0.266688		C	C1	28.244	9.086	226.931	0.287242		C	C1	28.244	9.086	226.931	0.255553
H		27.867	8.275	226.304	0		H		27.867	8.275	226.304	0		H		27.867	8.275	226.304	0
H		29.314	8.946	227.093	0		H		29.314	8.946	227.093	0		H		29.314	8.946	227.093	0
H		28.051	10.052	226.468	0		H		28.051	10.052	226.468	0		H		28.051	10.052	226.468	0
H		26.723	9.144	230.446	0		H		26.723	9.144	230.446	0		H		26.723	9.144	230.446	0
H		25.836	7.708	229.969	0		H		25.836	7.708	229.969	0		H		25.836	7.708	229.969	0
H		26.675	7.222	232.138	0		H		26.675	7.222	232.138	0		H		26.675	7.222	232.138	0
H		27.613	6.257	231.013	0		H		27.613	6.257	231.013	0		H		27.613	6.257	231.013	0
H		28.846	7.318	232.939	0		H		28.846	7.318	232.939	0		H		28.846	7.318	232.939	0
C	CMA	31.192	7.143	231.941	-0.017909		C	CMA	31.192	7.143	231.941	-0.0356718		C	CMA	31.192	7.143	231.941	-0.0282679
H		32.1	7.091	231.333	0		H		32.1	7.091	231.333	0		H		32.1	7.091	231.333	0
H		30.987	6.143	232.336	0		H		30.987	6.143	232.336	0		H		30.987	6.143	232.336	0
H		31.392	7.809	232.788	0		H		31.392	7.809	232.788	0		H		31.392	7.809	232.788	0
H		29.824	6.96	230.287	0		H		29.824	6.96	230.287	0		H		29.824	6.96	230.287	0
H		31.635	8.435	229.142	0		H		31.635	8.435	229.142	0		H		31.635	8.435	229.142	0
C	C2B	32.464	10.738	227.949	-0.0602685		C	C2B	32.464	10.738	227.949	-0.0864468		C	C2B	32.464	10.738	227.949	-0.0627181
C	C3B	32.537	12.081	227.716	-0.132003		C	C3B	32.537	12.081	227.716	-0.11708		C	C3B	32.537	12.081	227.716	-0.113711
C	CAB	33.334	12.737	226.679	0.0159396		C	CAB	33.334	12.737	226.679	0.0065084		C	CAB	33.334	12.737	226.679	0.00998159
C	CBB	32.958	13.784	225.944	0.0243468		C	CBB	32.958	13.784	225.944	0.0441132		C	CBB	32.958	13.784	225.944	0.0212768
H		31.981	14.245	226.053	0		H		31.981	14.245	226.053	0		H		31.981	14.245	226.053	0
H		33.615	14.201	225.188	0		H		33.615	14.201	225.188	0		H		33.615	14.201	225.188	0
H		34.309	12.295	226.484	0		H		34.309	12.295	226.484	0		H		34.309	12.295	226.484	0
C	CMB	33.158	9.631	227.224	0.110804		C	CMB	33.158	9.631	227.224	0.126134		C	CMB	33.158	9.631	227.224	0.110298
H		32.441	8.959	226.736	0		H		32.441	8.959	226.736	0		H		32.441	8.959	226.736	0
H		33.757	9.018	227.907	0		H		33.757	9.018	227.907	0		H		33.757	9.018	227.907	0
H		33.823	10.016	226.448	0		H		33.823	10.016	226.448	0		H		33.823	10.016	226.448	0
H		32.114	14.722	228.255	0		H		32.114	14.722	228.255	0		H		32.114	14.722	228.255	0
C	C2C	30.599	16.168	229.998	-0.0677836		C	C2C	30.599	16.168	229.998	-0.0727874		C	C2C	30.599	16.168	229.998	-0.0625155
C	C3C	29.711	16.387	231.022	-0.147687		C	C3C	29.711	16.387	231.022	-0.1601		C	C3C	29.711	16.387	231.022	-0.140989
C	CAC	29.215	17.702	231.545	0.09938		C	CAC	29.215	17.702	231.545	0.109064		C	CAC	29.215	17.702	231.545	0.0988437
C	CBC	27.902	18.151	230.891	0.00321678		C	CBC	27.902	18.151	230.891	-0.00133778		C	CBC	27.902	18.151	230.891	0.00205941
H		27.568	19.111	231.299	0		H		27.568	19.111	231.299	0		H		27.568	19.111	231.299	0
H		28.026	18.264	229.81	0		H		28.026	18.264	229.81	0		H		28.026	18.264	229.81	0
H		27.11	17.415	231.056	0		H		27.11	17.415	231.056	0		H		27.11	17.415	231.056	0
H		29.979	18.471	231.383	0		H		29.979	18.471	231.383	0		H		29.979	18.471	231.383	0
H		29.078	17.645	232.63	0		H		29.078	17.645	232.63	0		H		29.078	17.645	232.63	0
C	CMC	31.322	17.18	229.165	0.105251		C	CMC	31.322	17.18	229.165	0.110899		C	CMC	31.322	17.18	229.165	0.103004
H		31.152	18.194	229.533	0		H		31.152	18.194	229.533	0		H		31.152	18.194	229.533	0
H		32.404	17.008	229.166	0		H		32.404	17.008	229.166	0		H		32.404	17.008	229.166	0
H		30.993	17.154	228.119	0		H		30.993	17.154	228.119	0		H		30.993	17.154	228.119	0
H		27.968	15.72	233.015	0		H		27.968	15.72	233.015	0		H		27.968	15.72	233.015	0
C	C2D	27.033	13.323	234.057	0.00335687		C	C2D	27.033	13.323	234.057	0.0298663		C	C2D	27.033	13.323	234.057	-0.000261386
C	C3D	26.976	11.942	234.12	-0.207288		C	C3D	26.976	11.942	234.12	-0.264247		C	C3D	26.976	11.942	234.12	-0.188383
C	CAD	26.341	10.809	234.785	0.429498		C	CAD	26.341	10.809	234.785	0.534402		C	CAD	26.341	10.809	234.785	0.40536
O	OBD	25.518	10.782	235.674	-0.459383		O	OBD	25.518	10.782	235.674	-0.540202		O	OBD	25.518	10.782	235.674	-0.442939
C	CBD	26.917	9.519	234.097	0.0822964		C	CBD	26.917	9.519	234.097	0.0829505		C	CBD	26.917	9.519	234.097	0.0791852
C	CGD	27.551	8.577	235.098	0.629399		C	CGD	27.551	8.577	235.098	0.76167		C	CGD	27.551	8.577	235.098	0.622814
O	O1D	27.433	7.374	235.08	-0.50316		O	O1D	27.433	7.374	235.08	-0.584917		O	O1D	27.433	7.374	235.08	-0.495961
O	O2D	28.305	9.233	235.988	-0.45279		O	O2D	28.305	9.233	235.988	-0.536373		O	O2D	28.305	9.233	235.988	-0.439835
C	CED	28.96	8.416	236.959	0.303101		C	CED	28.96	8.416	236.959	0.33171		C	CED	28.96	8.416	236.959	0.292035
H		28.226	7.846	237.533	0		H		28.226	7.846	237.533	0		H		28.226	7.846	237.533	0
H		29.647	7.721	236.473	0		H		29.647	7.721	236.473	0		H		29.647	7.721	236.473	0
H		29.502	9.103	237.605	0		H		29.502	9.103	237.605	0		H		29.502	9.103	237.605	0
H		26.081	8.973	233.65	0		H		26.081	8.973	233.65	0		H		26.081	8.973	233.65	0
C	CMD	26.279	14.312	234.886	0.110319		C	CMD	26.279	14.312	234.886	0.123417		C	CMD	26.279	14.312	234.886	0.108837
H		26.957	14.946	235.469	0		H		26.957	14.946	235.469	0		H		26.957	14.946	235.469	0
H		25.666	14.974	234.266	0		H		25.666	14.974	234.266	0		H		25.666	14.974	234.266	0
H		25.62	13.789	235.583	0		H		25.62	13.789	235.583	0		H		25.62	13.789	235.583	0

## Sheet: Table S8. a603_ground.
CAM-B3LYP/6-31(d)							HF/6-31(d)							CAM-B3LYP/cc-pVDZ
Atom type	Atom (PDB)	X	Y	Z	Charge		Atom type	Atom (PDB)	X	Y	Z	Charge		Atom type	Atom (PDB)	X	Y	Z	Charge
Mg	MG	36.763	13.851	221.346	0.843659		Mg	MG	36.763	13.851	221.346	0.970905		Mg	MG	36.763	13.851	221.346	0.826141
N	NA	35.38	12.252	221.568	-0.409035		N	NA	35.38	12.252	221.568	-0.523051		N	NA	35.38	12.252	221.568	-0.374542
C	C1A	35.646	10.907	221.442	0.230031		C	C1A	35.646	10.907	221.442	0.287068		C	C1A	35.646	10.907	221.442	0.194627
C	CHA	36.861	10.429	221.039	-0.287087		C	CHA	36.861	10.429	221.039	-0.375259		C	CHA	36.861	10.429	221.039	-0.270847
C	C4D	37.995	11.237	220.796	0.246993		C	C4D	37.995	11.237	220.796	0.309713		C	C4D	37.995	11.237	220.796	0.220091
N	ND	38.209	12.543	220.86	-0.416314		N	ND	38.209	12.543	220.86	-0.45831		N	ND	38.209	12.543	220.86	-0.381011
C	C1D	39.56	12.721	220.583	-0.00315285		C	C1D	39.56	12.721	220.583	-0.0937364		C	C1D	39.56	12.721	220.583	-0.027814
C	CHD	40.147	13.981	220.593	0.0761198		C	CHD	40.147	13.981	220.593	0.174056		C	CHD	40.147	13.981	220.593	0.0880868
C	C4C	39.516	15.198	220.875	0.0949687		C	C4C	39.516	15.198	220.875	0.0264278		C	C4C	39.516	15.198	220.875	0.0689482
N	NC	38.182	15.339	221.176	-0.458354		N	NC	38.182	15.339	221.176	-0.492504		N	NC	38.182	15.339	221.176	-0.420547
C	C1C	37.961	16.657	221.394	0.177854		C	C1C	37.961	16.657	221.394	0.194313		C	C1C	37.961	16.657	221.394	0.148501
C	CHC	36.701	17.216	221.718	-0.0708327		C	CHC	36.701	17.216	221.718	-0.055416		C	CHC	36.701	17.216	221.718	-0.0549534
C	C4B	35.499	16.565	221.875	0.184731		C	C4B	35.499	16.565	221.875	0.175904		C	C4B	35.499	16.565	221.875	0.153075
N	NB	35.324	15.197	221.799	-0.466597		N	NB	35.324	15.197	221.799	-0.572172		N	NB	35.324	15.197	221.799	-0.432261
C	C1B	34.031	14.929	222.087	0.188131		C	C1B	34.031	14.929	222.087	0.327213		C	C1B	34.031	14.929	222.087	0.165616
C	CHB	33.453	13.647	222.103	-0.132488		C	CHB	33.453	13.647	222.103	-0.250873		C	CHB	33.453	13.647	222.103	-0.124496
C	C4A	34.072	12.436	221.854	0.0661452		C	C4A	34.072	12.436	221.854	0.154489		C	C4A	34.072	12.436	221.854	0.0538442
C	C3A	33.313	11.116	221.806	0.184125		C	C3A	33.313	11.116	221.806	0.224456		C	C3A	33.313	11.116	221.806	0.177941
C	C2A	34.455	10.083	221.874	-0.00624793		C	C2A	34.455	10.083	221.874	0.00686991		C	C2A	34.455	10.083	221.874	0.0166556
C	CAA	34.671	9.529	223.3	0.0172435		C	CAA	34.671	9.529	223.3	0.0116809		C	CAA	34.671	9.529	223.3	0.00928192
C	CBA	33.829	8.282	223.579	-0.0106768		C	CBA	33.829	8.282	223.579	-0.0197332		C	CBA	33.829	8.282	223.579	-0.0141797
C	CGA	34.435	7.085	222.877	0.671528		C	CGA	34.435	7.085	222.877	0.810007		C	CGA	34.435	7.085	222.877	0.660388
O	OA1	35.611	6.803	222.92	-0.513733		O	OA1	35.611	6.803	222.92	-0.600397		O	OA1	35.611	6.803	222.92	-0.505799
O	O2A	33.526	6.37	222.207	-0.451201		O	O2A	33.526	6.37	222.207	-0.530174		O	O2A	33.526	6.37	222.207	-0.435159
C	C1	34.051	5.254	221.477	0.281924		C	C1	34.051	5.254	221.477	0.30979		C	C1	34.051	5.254	221.477	0.2712
H		33.189	4.78	221.009	0		H		33.189	4.78	221.009	0		H		33.189	4.78	221.009	0
H		34.552	4.558	222.154	0		H		34.552	4.558	222.154	0		H		34.552	4.558	222.154	0
H		34.758	5.61	220.727	0		H		34.758	5.61	220.727	0		H		34.758	5.61	220.727	0
H		32.788	8.408	223.273	0		H		32.788	8.408	223.273	0		H		32.788	8.408	223.273	0
H		33.836	8.063	224.652	0		H		33.836	8.063	224.652	0		H		33.836	8.063	224.652	0
H		34.439	10.314	224.029	0		H		34.439	10.314	224.029	0		H		34.439	10.314	224.029	0
H		35.72	9.26	223.448	0		H		35.72	9.26	223.448	0		H		35.72	9.26	223.448	0
H		34.29	9.248	221.185	0		H		34.29	9.248	221.185	0		H		34.29	9.248	221.185	0
C	CMA	32.485	11.011	220.521	-0.01781		C	CMA	32.485	11.011	220.521	-0.0270368		C	CMA	32.485	11.011	220.521	-0.019834
H		31.736	11.807	220.466	0		H		31.736	11.807	220.466	0		H		31.736	11.807	220.466	0
H		33.128	11.093	219.638	0		H		33.128	11.093	219.638	0		H		33.128	11.093	219.638	0
H		31.967	10.048	220.474	0		H		31.967	10.048	220.474	0		H		31.967	10.048	220.474	0
H		32.642	11.026	222.668	0		H		32.642	11.026	222.668	0		H		32.642	11.026	222.668	0
H		32.392	13.603	222.328	0		H		32.392	13.603	222.328	0		H		32.392	13.603	222.328	0
C	C2B	33.318	16.163	222.362	-0.0546132		C	C2B	33.318	16.163	222.362	-0.0972978		C	C2B	33.318	16.163	222.362	-0.0564046
C	C3B	34.217	17.181	222.21	-0.115375		C	C3B	34.217	17.181	222.21	-0.0828549		C	C3B	34.217	17.181	222.21	-0.0959468
C	CAB	33.937	18.61	222.36	0.0130886		C	CAB	33.937	18.61	222.36	-0.00135308		C	CAB	33.937	18.61	222.36	0.00812383
C	CBB	34.415	19.589	221.59	0.0329577		C	CBB	34.415	19.589	221.59	0.0557755		C	CBB	34.415	19.589	221.59	0.0289559
H		35.067	19.393	220.745	0		H		35.067	19.393	220.745	0		H		35.067	19.393	220.745	0
H		34.145	20.624	221.771	0		H		34.145	20.624	221.771	0		H		34.145	20.624	221.771	0
H		33.247	18.875	223.16	0		H		33.247	18.875	223.16	0		H		33.247	18.875	223.16	0
C	CMB	31.865	16.251	222.701	0.116373		C	CMB	31.865	16.251	222.701	0.133488		C	CMB	31.865	16.251	222.701	0.115195
H		31.625	15.661	223.593	0		H		31.625	15.661	223.593	0		H		31.625	15.661	223.593	0
H		31.562	17.283	222.891	0		H		31.562	17.283	222.891	0		H		31.562	17.283	222.891	0
H		31.241	15.871	221.886	0		H		31.241	15.871	221.886	0		H		31.241	15.871	221.886	0
H		36.685	18.288	221.872	0		H		36.685	18.288	221.872	0		H		36.685	18.288	221.872	0
C	C2C	39.182	17.403	221.234	-0.0741216		C	C2C	39.182	17.403	221.234	-0.0975292		C	C2C	39.182	17.403	221.234	-0.0668401
C	C3C	40.155	16.49	220.904	-0.127896		C	C3C	40.155	16.49	220.904	-0.119996		C	C3C	40.155	16.49	220.904	-0.123103
C	CAC	41.614	16.747	220.667	0.10337		C	CAC	41.614	16.747	220.667	0.114962		C	CAC	41.614	16.747	220.667	0.103572
C	CBC	42.469	16.562	221.927	-0.00554463		C	CBC	42.469	16.562	221.927	-0.0102962		C	CBC	42.469	16.562	221.927	-0.00709179
H		43.527	16.752	221.716	0		H		43.527	16.752	221.716	0		H		43.527	16.752	221.716	0
H		42.377	15.544	222.318	0		H		42.377	15.544	222.318	0		H		42.377	15.544	222.318	0
H		42.149	17.247	222.717	0		H		42.149	17.247	222.717	0		H		42.149	17.247	222.717	0
H		41.749	17.765	220.288	0		H		41.749	17.765	220.288	0		H		41.749	17.765	220.288	0
H		41.985	16.085	219.877	0		H		41.985	16.085	219.877	0		H		41.985	16.085	219.877	0
C	CMC	39.32	18.882	221.41	0.0937041		C	CMC	39.32	18.882	221.41	0.0968025		C	CMC	39.32	18.882	221.41	0.0908144
H		39.172	19.184	222.452	0		H		39.172	19.184	222.452	0		H		39.172	19.184	222.452	0
H		40.314	19.227	221.111	0		H		40.314	19.227	221.111	0		H		40.314	19.227	221.111	0
H		38.589	19.432	220.808	0		H		38.589	19.432	220.808	0		H		38.589	19.432	220.808	0
H		41.209	14.026	220.368	0		H		41.209	14.026	220.368	0		H		41.209	14.026	220.368	0
C	C2D	40.186	11.441	220.337	0.0305154		C	C2D	40.186	11.441	220.337	0.0760428		C	C2D	40.186	11.441	220.337	0.0263503
C	C3D	39.169	10.516	220.478	-0.211829		C	C3D	39.169	10.516	220.478	-0.269137		C	C3D	39.169	10.516	220.478	-0.190408
C	CAD	38.841	9.09	220.463	0.457613		C	CAD	38.841	9.09	220.463	0.546815		C	CAD	38.841	9.09	220.463	0.426627
O	OBD	39.551	8.131	220.26	-0.463827		O	OBD	39.551	8.131	220.26	-0.546447		O	OBD	39.551	8.131	220.26	-0.44612
C	CBD	37.305	8.985	220.782	0.0918781		C	CBD	37.305	8.985	220.782	0.125174		C	CBD	37.305	8.985	220.782	0.0990855
C	CGD	36.543	8.394	219.612	0.608842		C	CGD	36.543	8.394	219.612	0.723641		C	CGD	36.543	8.394	219.612	0.594979
O	O1D	35.578	7.669	219.701	-0.47576		O	O1D	35.578	7.669	219.701	-0.54958		O	O1D	35.578	7.669	219.701	-0.465851
O	O2D	37.028	8.819	218.439	-0.441195		O	O2D	37.028	8.819	218.439	-0.518492		O	O2D	37.028	8.819	218.439	-0.422496
C	CED	36.346	8.343	217.279	0.293995		C	CED	36.346	8.343	217.279	0.317694		C	CED	36.346	8.343	217.279	0.280567
H		36.875	8.772	216.429	0		H		36.875	8.772	216.429	0		H		36.875	8.772	216.429	0
H		35.304	8.669	217.288	0		H		35.304	8.669	217.288	0		H		35.304	8.669	217.288	0
H		36.377	7.253	217.24	0		H		36.377	7.253	217.24	0		H		36.377	7.253	217.24	0
H		37.147	8.315	221.632	0		H		37.147	8.315	221.632	0		H		37.147	8.315	221.632	0
C	CMD	41.62	11.185	220.011	0.1079		C	CMD	41.62	11.185	220.011	0.118358		C	CMD	41.62	11.185	220.011	0.107039
H		42.286	11.575	220.789	0		H		42.286	11.575	220.789	0		H		42.286	11.575	220.789	0
H		41.797	10.112	219.915	0		H		41.797	10.112	219.915	0		H		41.797	10.112	219.915	0
H		41.908	11.664	219.068	0		H		41.908	11.664	219.068	0		H		41.908	11.664	219.068	0

## Sheet: Table S9. a603_s1.
CAM-B3LYP/6-31(d)							CIS/6-31(d)							CAM-B3LYP/cc-pVDZ
Atom type	Atom (PDB)	X	Y	Z	Charge		Atom type	Atom (PDB)	X	Y	Z	Charge		Atom type	Atom (PDB)	X	Y	Z	Charge
Mg	MG	36.763	13.851	221.346	0.85304		Mg	MG	36.763	13.851	221.346	0.987838		Mg	MG	36.763	13.851	221.346	0.837588
N	NA	35.38	12.252	221.568	-0.413332		N	NA	35.38	12.252	221.568	-0.526388		N	NA	35.38	12.252	221.568	-0.378209
C	C1A	35.646	10.907	221.442	0.252075		C	C1A	35.646	10.907	221.442	0.319341		C	C1A	35.646	10.907	221.442	0.215562
C	CHA	36.861	10.429	221.039	-0.302627		C	CHA	36.861	10.429	221.039	-0.402122		C	CHA	36.861	10.429	221.039	-0.28469
C	C4D	37.995	11.237	220.796	0.279084		C	C4D	37.995	11.237	220.796	0.361108		C	C4D	37.995	11.237	220.796	0.250838
N	ND	38.209	12.543	220.86	-0.462926		N	ND	38.209	12.543	220.86	-0.538263		N	ND	38.209	12.543	220.86	-0.428504
C	C1D	39.56	12.721	220.583	0.0830814		C	C1D	39.56	12.721	220.583	0.0653001		C	C1D	39.56	12.721	220.583	0.060815
C	CHD	40.147	13.981	220.593	-0.0234573		C	CHD	40.147	13.981	220.593	-0.00512614		C	CHD	40.147	13.981	220.593	-0.0142474
C	C4C	39.516	15.198	220.875	0.205912		C	C4C	39.516	15.198	220.875	0.216556		C	C4C	39.516	15.198	220.875	0.181078
N	NC	38.182	15.339	221.176	-0.506144		N	NC	38.182	15.339	221.176	-0.565477		N	NC	38.182	15.339	221.176	-0.467911
C	C1C	37.961	16.657	221.394	0.213745		C	C1C	37.961	16.657	221.394	0.20158		C	C1C	37.961	16.657	221.394	0.183486
C	CHC	36.701	17.216	221.718	-0.111136		C	CHC	36.701	17.216	221.718	-0.0769921		C	CHC	36.701	17.216	221.718	-0.0962119
C	C4B	35.499	16.565	221.875	0.221974		C	C4B	35.499	16.565	221.875	0.211306		C	C4B	35.499	16.565	221.875	0.192634
N	NB	35.324	15.197	221.799	-0.471921		N	NB	35.324	15.197	221.799	-0.557104		N	NB	35.324	15.197	221.799	-0.439444
C	C1B	34.031	14.929	222.087	0.168308		C	C1B	34.031	14.929	222.087	0.264747		C	C1B	34.031	14.929	222.087	0.146653
C	CHB	33.453	13.647	222.103	-0.111675		C	CHB	33.453	13.647	222.103	-0.197764		C	CHB	33.453	13.647	222.103	-0.104854
C	C4A	34.072	12.436	221.854	0.0627617		C	C4A	34.072	12.436	221.854	0.128058		C	C4A	34.072	12.436	221.854	0.0503507
C	C3A	33.313	11.116	221.806	0.178306		C	C3A	33.313	11.116	221.806	0.213067		C	C3A	33.313	11.116	221.806	0.172055
C	C2A	34.455	10.083	221.874	-0.00545575		C	C2A	34.455	10.083	221.874	0.0125432		C	C2A	34.455	10.083	221.874	0.0177031
C	CAA	34.671	9.529	223.3	0.0184875		C	CAA	34.671	9.529	223.3	0.00913514		C	CAA	34.671	9.529	223.3	0.0104788
C	CBA	33.829	8.282	223.579	-0.00668247		C	CBA	33.829	8.282	223.579	-0.0137314		C	CBA	33.829	8.282	223.579	-0.00999538
C	CGA	34.435	7.085	222.877	0.668638		C	CGA	34.435	7.085	222.877	0.805242		C	CGA	34.435	7.085	222.877	0.657353
O	OA1	35.611	6.803	222.92	-0.512107		O	OA1	35.611	6.803	222.92	-0.598587		O	OA1	35.611	6.803	222.92	-0.504072
O	O2A	33.526	6.37	222.207	-0.450755		O	O2A	33.526	6.37	222.207	-0.529527		O	O2A	33.526	6.37	222.207	-0.434713
C	C1	34.051	5.254	221.477	0.282579		C	C1	34.051	5.254	221.477	0.310361		C	C1	34.051	5.254	221.477	0.271877
H		33.189	4.78	221.009	0		H		33.189	4.78	221.009	0		H		33.189	4.78	221.009	0
H		34.552	4.558	222.154	0		H		34.552	4.558	222.154	0		H		34.552	4.558	222.154	0
H		34.758	5.61	220.727	0		H		34.758	5.61	220.727	0		H		34.758	5.61	220.727	0
H		32.788	8.408	223.273	0		H		32.788	8.408	223.273	0		H		32.788	8.408	223.273	0
H		33.836	8.063	224.652	0		H		33.836	8.063	224.652	0		H		33.836	8.063	224.652	0
H		34.439	10.314	224.029	0		H		34.439	10.314	224.029	0		H		34.439	10.314	224.029	0
H		35.72	9.26	223.448	0		H		35.72	9.26	223.448	0		H		35.72	9.26	223.448	0
H		34.29	9.248	221.185	0		H		34.29	9.248	221.185	0		H		34.29	9.248	221.185	0
C	CMA	32.485	11.011	220.521	-0.0144116		C	CMA	32.485	11.011	220.521	-0.0254944		C	CMA	32.485	11.011	220.521	-0.0163765
H		31.736	11.807	220.466	0		H		31.736	11.807	220.466	0		H		31.736	11.807	220.466	0
H		33.128	11.093	219.638	0		H		33.128	11.093	219.638	0		H		33.128	11.093	219.638	0
H		31.967	10.048	220.474	0		H		31.967	10.048	220.474	0		H		31.967	10.048	220.474	0
H		32.642	11.026	222.668	0		H		32.642	11.026	222.668	0		H		32.642	11.026	222.668	0
H		32.392	13.603	222.328	0		H		32.392	13.603	222.328	0		H		32.392	13.603	222.328	0
C	C2B	33.318	16.163	222.362	-0.0636782		C	C2B	33.318	16.163	222.362	-0.0941051		C	C2B	33.318	16.163	222.362	-0.065508
C	C3B	34.217	17.181	222.21	-0.133691		C	C3B	34.217	17.181	222.21	-0.11792		C	C3B	34.217	17.181	222.21	-0.114106
C	CAB	33.937	18.61	222.36	0.0186547		C	CAB	33.937	18.61	222.36	0.0115175		C	CAB	33.937	18.61	222.36	0.0136361
C	CBB	34.415	19.589	221.59	0.0202637		C	CBB	34.415	19.589	221.59	0.0375679		C	CBB	34.415	19.589	221.59	0.0162689
H		35.067	19.393	220.745	0		H		35.067	19.393	220.745	0		H		35.067	19.393	220.745	0
H		34.145	20.624	221.771	0		H		34.145	20.624	221.771	0		H		34.145	20.624	221.771	0
H		33.247	18.875	223.16	0		H		33.247	18.875	223.16	0		H		33.247	18.875	223.16	0
C	CMB	31.865	16.251	222.701	0.111191		C	CMB	31.865	16.251	222.701	0.125507		C	CMB	31.865	16.251	222.701	0.109584
H		31.625	15.661	223.593	0		H		31.625	15.661	223.593	0		H		31.625	15.661	223.593	0
H		31.562	17.283	222.891	0		H		31.562	17.283	222.891	0		H		31.562	17.283	222.891	0
H		31.241	15.871	221.886	0		H		31.241	15.871	221.886	0		H		31.241	15.871	221.886	0
H		36.685	18.288	221.872	0		H		36.685	18.288	221.872	0		H		36.685	18.288	221.872	0
C	C2C	39.182	17.403	221.234	-0.0668207		C	C2C	39.182	17.403	221.234	-0.0693293		C	C2C	39.182	17.403	221.234	-0.0611225
C	C3C	40.155	16.49	220.904	-0.154004		C	C3C	40.155	16.49	220.904	-0.16857		C	C3C	40.155	16.49	220.904	-0.147864
C	CAC	41.614	16.747	220.667	0.109177		C	CAC	41.614	16.747	220.667	0.120945		C	CAC	41.614	16.747	220.667	0.109092
C	CBC	42.469	16.562	221.927	-0.00437045		C	CBC	42.469	16.562	221.927	-0.0100197		C	CBC	42.469	16.562	221.927	-0.00587922
H		43.527	16.752	221.716	0		H		43.527	16.752	221.716	0		H		43.527	16.752	221.716	0
H		42.377	15.544	222.318	0		H		42.377	15.544	222.318	0		H		42.377	15.544	222.318	0
H		42.149	17.247	222.717	0		H		42.149	17.247	222.717	0		H		42.149	17.247	222.717	0
H		41.749	17.765	220.288	0		H		41.749	17.765	220.288	0		H		41.749	17.765	220.288	0
H		41.985	16.085	219.877	0		H		41.985	16.085	219.877	0		H		41.985	16.085	219.877	0
C	CMC	39.32	18.882	221.41	0.104131		C	CMC	39.32	18.882	221.41	0.110287		C	CMC	39.32	18.882	221.41	0.101812
H		39.172	19.184	222.452	0		H		39.172	19.184	222.452	0		H		39.172	19.184	222.452	0
H		40.314	19.227	221.111	0		H		40.314	19.227	221.111	0		H		40.314	19.227	221.111	0
H		38.589	19.432	220.808	0		H		38.589	19.432	220.808	0		H		38.589	19.432	220.808	0
H		41.209	14.026	220.368	0		H		41.209	14.026	220.368	0		H		41.209	14.026	220.368	0
C	C2D	40.186	11.441	220.337	0.00579711		C	C2D	40.186	11.441	220.337	0.0332763		C	C2D	40.186	11.441	220.337	0.0031511
C	C3D	39.169	10.516	220.478	-0.212493		C	C3D	39.169	10.516	220.478	-0.268416		C	C3D	39.169	10.516	220.478	-0.192758
C	CAD	38.841	9.09	220.463	0.45426		C	CAD	38.841	9.09	220.463	0.551067		C	CAD	38.841	9.09	220.463	0.424587
O	OBD	39.551	8.131	220.26	-0.465094		O	OBD	39.551	8.131	220.26	-0.544135		O	OBD	39.551	8.131	220.26	-0.447322
C	CBD	37.305	8.985	220.782	0.0856215		C	CBD	37.305	8.985	220.782	0.114392		C	CBD	37.305	8.985	220.782	0.0914465
C	CGD	36.543	8.394	219.612	0.61315		C	CGD	36.543	8.394	219.612	0.731005		C	CGD	36.543	8.394	219.612	0.59948
O	O1D	35.578	7.669	219.701	-0.477063		O	O1D	35.578	7.669	219.701	-0.551242		O	O1D	35.578	7.669	219.701	-0.467129
O	O2D	37.028	8.819	218.439	-0.442326		O	O2D	37.028	8.819	218.439	-0.521044		O	O2D	37.028	8.819	218.439	-0.423532
C	CED	36.346	8.343	217.279	0.293638		C	CED	36.346	8.343	217.279	0.318124		C	CED	36.346	8.343	217.279	0.280115
H		36.875	8.772	216.429	0		H		36.875	8.772	216.429	0		H		36.875	8.772	216.429	0
H		35.304	8.669	217.288	0		H		35.304	8.669	217.288	0		H		35.304	8.669	217.288	0
H		36.377	7.253	217.24	0		H		36.377	7.253	217.24	0		H		36.377	7.253	217.24	0
H		37.147	8.315	221.632	0		H		37.147	8.315	221.632	0		H		37.147	8.315	221.632	0
C	CMD	41.62	11.185	220.011	0.108293		C	CMD	41.62	11.185	220.011	0.121486		C	CMD	41.62	11.185	220.011	0.106803
H		42.286	11.575	220.789	0		H		42.286	11.575	220.789	0		H		42.286	11.575	220.789	0
H		41.797	10.112	219.915	0		H		41.797	10.112	219.915	0		H		41.797	10.112	219.915	0
H		41.908	11.664	219.068	0		H		41.908	11.664	219.068	0		H		41.908	11.664	219.068	0

## Sheet: Table S10. a604_ground.
CAM-B3LYP/6-31(d)							HF/6-31(d)							CAM-B3LYP/cc-pVDZ
Atom type	Atom (PDB)	X	Y	Z	Charge		Atom type	Atom (PDB)	X	Y	Z	Charge		Atom type	Atom (PDB)	X	Y	Z	Charge
Mg	MG	50.711	26.213	225.991	0.845548		Mg	MG	50.711	26.213	225.991	0.976932		Mg	MG	50.711	26.213	225.991	0.831535
N	NA	51.517	26.492	224.036	-0.403311		N	NA	51.517	26.492	224.036	-0.519868		N	NA	51.517	26.492	224.036	-0.378301
C	C1A	52.349	27.508	223.611	0.229868		C	C1A	52.349	27.508	223.611	0.279322		C	C1A	52.349	27.508	223.611	0.200061
C	CHA	52.724	28.534	224.435	-0.308874		C	CHA	52.724	28.534	224.435	-0.373585		C	CHA	52.724	28.534	224.435	-0.283831
C	C4D	52.33	28.66	225.79	0.254656		C	C4D	52.33	28.66	225.79	0.310045		C	C4D	52.33	28.66	225.79	0.224183
N	ND	51.584	27.917	226.595	-0.411286		N	ND	51.584	27.917	226.595	-0.45373		N	ND	51.584	27.917	226.595	-0.377547
C	C1D	51.592	28.564	227.827	-0.0120334		C	C1D	51.592	28.564	227.827	-0.100009		C	C1D	51.592	28.564	227.827	-0.0333185
C	CHD	50.903	28.057	228.924	0.0814725		C	CHD	50.903	28.057	228.924	0.179488		C	CHD	50.903	28.057	228.924	0.0919383
C	C4C	50.148	26.881	228.97	0.0914886		C	C4C	50.148	26.881	228.97	0.0214211		C	C4C	50.148	26.881	228.97	0.0656367
N	NC	49.97	26.021	227.91	-0.460963		N	NC	49.97	26.021	227.91	-0.499777		N	NC	49.97	26.021	227.91	-0.42456
C	C1C	49.181	25.014	228.349	0.182907		C	C1C	49.181	25.014	228.349	0.20987		C	C1C	49.181	25.014	228.349	0.154832
C	CHC	48.769	23.914	227.555	-0.071995		C	CHC	48.769	23.914	227.555	-0.0652272		C	CHC	48.769	23.914	227.555	-0.0573827
C	C4B	49.079	23.656	226.24	0.187638		C	C4B	49.079	23.656	226.24	0.187866		C	C4B	49.079	23.656	226.24	0.158625
N	NB	49.823	24.488	225.426	-0.46537		N	NB	49.823	24.488	225.426	-0.576974		N	NB	49.823	24.488	225.426	-0.434735
C	C1B	49.831	23.953	224.186	0.168651		C	C1B	49.831	23.953	224.186	0.306457		C	C1B	49.831	23.953	224.186	0.14924
C	CHB	50.476	24.507	223.069	-0.118601		C	CHB	50.476	24.507	223.069	-0.238443		C	CHB	50.476	24.507	223.069	-0.117304
C	C4A	51.234	25.664	223.009	0.0650502		C	C4A	51.234	25.664	223.009	0.165715		C	C4A	51.234	25.664	223.009	0.0665793
C	C3A	51.825	26.176	221.706	0.171072		C	C3A	51.825	26.176	221.706	0.195882		C	C3A	51.825	26.176	221.706	0.168135
C	C2A	52.789	27.284	222.176	0.0527918		C	C2A	52.789	27.284	222.176	0.073025		C	C2A	52.789	27.284	222.176	0.0580865
C	CAA	54.276	26.901	222.06	-0.00179179		C	CAA	54.276	26.901	222.06	-0.00838475		C	CAA	54.276	26.901	222.06	0.00208139
C	CBA	54.695	25.728	222.939	-0.0505772		C	CBA	54.695	25.728	222.939	-0.0639513		C	CBA	54.695	25.728	222.939	-0.0569265
C	CGA	56.141	25.35	222.734	0.711192		C	CGA	56.141	25.35	222.734	0.853962		C	CGA	56.141	25.35	222.734	0.691882
O	OA1	56.891	25.844	221.927	-0.525912		O	OA1	56.891	25.844	221.927	-0.609578		O	OA1	56.891	25.844	221.927	-0.51333
O	O2A	56.509	24.368	223.577	-0.458528		O	O2A	56.509	24.368	223.577	-0.537802		O	O2A	56.509	24.368	223.577	-0.43878
C	C1	57.866	23.939	223.454	0.281748		C	C1	57.866	23.939	223.454	0.309833		C	C1	57.866	23.939	223.454	0.270158
H		57.996	23.153	224.197	0		H		57.996	23.153	224.197	0		H		57.996	23.153	224.197	0
H		58.549	24.767	223.647	0		H		58.549	24.767	223.647	0		H		58.549	24.767	223.647	0
H		58.058	23.553	222.449	0		H		58.058	23.553	222.449	0		H		58.058	23.553	222.449	0
H		54.091	24.833	222.744	0		H		54.091	24.833	222.744	0		H		54.091	24.833	222.744	0
H		54.552	25.954	224.002	0		H		54.552	25.954	224.002	0		H		54.552	25.954	224.002	0
H		54.895	27.77	222.296	0		H		54.895	27.77	222.296	0		H		54.895	27.77	222.296	0
H		54.492	26.665	221.013	0		H		54.492	26.665	221.013	0		H		54.492	26.665	221.013	0
H		52.65	28.195	221.587	0		H		52.65	28.195	221.587	0		H		52.65	28.195	221.587	0
C	CMA	50.73	26.701	220.771	-0.0169761		C	CMA	50.73	26.701	220.771	-0.0215251		C	CMA	50.73	26.701	220.771	-0.0204055
H		51.172	27.096	219.851	0		H		51.172	27.096	219.851	0		H		51.172	27.096	219.851	0
H		50.167	27.508	221.25	0		H		50.167	27.508	221.25	0		H		50.167	27.508	221.25	0
H		50.024	25.912	220.5	0		H		50.024	25.912	220.5	0		H		50.024	25.912	220.5	0
H		52.364	25.372	221.193	0		H		52.364	25.372	221.193	0		H		52.364	25.372	221.193	0
H		50.364	23.965	222.135	0		H		50.364	23.965	222.135	0		H		50.364	23.965	222.135	0
C	C2B	49.069	22.715	224.175	-0.0390088		C	C2B	49.069	22.715	224.175	-0.0773171		C	C2B	49.069	22.715	224.175	-0.0400997
C	C3B	48.623	22.515	225.449	-0.118571		C	C3B	48.623	22.515	225.449	-0.0895397		C	C3B	48.623	22.515	225.449	-0.10118
C	CAB	47.837	21.373	225.921	0.00939339		C	CAB	47.837	21.373	225.921	-0.00519917		C	CAB	47.837	21.373	225.921	0.00429103
C	CBB	47.987	20.746	227.088	0.0381563		C	CBB	47.987	20.746	227.088	0.0615455		C	CBB	47.987	20.746	227.088	0.03476
H		48.748	21.035	227.806	0		H		48.748	21.035	227.806	0		H		48.748	21.035	227.806	0
H		47.363	19.898	227.352	0		H		47.363	19.898	227.352	0		H		47.363	19.898	227.352	0
H		47.087	20.997	225.227	0		H		47.087	20.997	225.227	0		H		47.087	20.997	225.227	0
C	CMB	48.878	21.843	222.977	0.115502		C	CMB	48.878	21.843	222.977	0.132582		C	CMB	48.878	21.843	222.977	0.114852
H		48.249	20.98	223.207	0		H		48.249	20.98	223.207	0		H		48.249	20.98	223.207	0
H		48.408	22.391	222.152	0		H		48.408	22.391	222.152	0		H		48.408	22.391	222.152	0
H		49.835	21.461	222.604	0		H		49.835	21.461	222.604	0		H		49.835	21.461	222.604	0
H		48.122	23.195	228.042	0		H		48.122	23.195	228.042	0		H		48.122	23.195	228.042	0
C	C2C	48.828	25.214	229.73	-0.0773677		C	C2C	48.828	25.214	229.73	-0.104338		C	C2C	48.828	25.214	229.73	-0.0711303
C	C3C	49.434	26.384	230.121	-0.120854		C	C3C	49.434	26.384	230.121	-0.109248		C	C3C	49.434	26.384	230.121	-0.115167
C	CAC	49.417	27.019	231.478	0.0960838		C	CAC	49.417	27.019	231.478	0.106851		C	CAC	49.417	27.019	231.478	0.0959048
C	CBC	50.617	26.614	232.345	0.0014648		C	CBC	50.617	26.614	232.345	-0.0019972		C	CBC	50.617	26.614	232.345	0.000334998
H		50.575	27.1	233.325	0		H		50.575	27.1	233.325	0		H		50.575	27.1	233.325	0
H		50.635	25.532	232.501	0		H		50.635	25.532	232.501	0		H		50.635	25.532	232.501	0
H		51.559	26.894	231.865	0		H		51.559	26.894	231.865	0		H		51.559	26.894	231.865	0
H		48.492	26.751	231.997	0		H		48.492	26.751	231.997	0		H		48.492	26.751	231.997	0
H		49.394	28.111	231.379	0		H		49.394	28.111	231.379	0		H		49.394	28.111	231.379	0
C	CMC	47.974	24.296	230.545	0.0949359		C	CMC	47.974	24.296	230.545	0.0985014		C	CMC	47.974	24.296	230.545	0.0923335
H		47.765	24.717	231.532	0		H		47.765	24.717	231.532	0		H		47.765	24.717	231.532	0
H		47.01	24.102	230.061	0		H		47.01	24.102	230.061	0		H		47.01	24.102	230.061	0
H		48.456	23.324	230.702	0		H		48.456	23.324	230.702	0		H		48.456	23.324	230.702	0
H		50.957	28.634	229.842	0		H		50.957	28.634	229.842	0		H		50.957	28.634	229.842	0
C	C2D	52.392	29.762	227.751	0.0287465		C	C2D	52.392	29.762	227.751	0.0706035		C	C2D	52.392	29.762	227.751	0.0230305
C	C3D	52.85	29.799	226.446	-0.204655		C	C3D	52.85	29.799	226.446	-0.263259		C	C3D	52.85	29.799	226.446	-0.183265
C	CAD	53.669	30.547	225.496	0.42941		C	CAD	53.669	30.547	225.496	0.530082		C	CAD	53.669	30.547	225.496	0.403787
O	OBD	54.305	31.566	225.643	-0.456861		O	OBD	54.305	31.566	225.643	-0.541992		O	OBD	54.305	31.566	225.643	-0.440403
C	CBD	53.608	29.75	224.143	0.117804		C	CBD	53.608	29.75	224.143	0.118622		C	CBD	53.608	29.75	224.143	0.114387
C	CGD	53.056	30.598	223.017	0.604329		C	CGD	53.056	30.598	223.017	0.736715		C	CGD	53.056	30.598	223.017	0.598002
O	O1D	53.466	30.587	221.88	-0.496043		O	O1D	53.466	30.587	221.88	-0.578111		O	O1D	53.466	30.587	221.88	-0.488199
O	O2D	52.013	31.336	223.419	-0.453627		O	O2D	52.013	31.336	223.419	-0.535738		O	O2D	52.013	31.336	223.419	-0.439375
C	CED	51.415	32.153	222.412	0.30395		C	CED	51.415	32.153	222.412	0.330823		C	CED	51.415	32.153	222.412	0.291867
H		50.611	32.693	222.91	0		H		50.611	32.693	222.91	0		H		50.611	32.693	222.91	0
H		52.148	32.848	222.001	0		H		52.148	32.848	222.001	0		H		52.148	32.848	222.001	0
H		51.019	31.534	221.604	0		H		51.019	31.534	221.604	0		H		51.019	31.534	221.604	0
H		54.628	29.48	223.856	0		H		54.628	29.48	223.856	0		H		54.628	29.48	223.856	0
C	CMD	52.661	30.74	228.846	0.109347		C	CMD	52.661	30.74	228.846	0.119449		C	CMD	52.661	30.74	228.846	0.108715
H		53.312	31.539	228.484	0		H		53.312	31.539	228.484	0		H		53.312	31.539	228.484	0
H		53.15	30.262	229.702	0		H		53.15	30.262	229.702	0		H		53.15	30.262	229.702	0
H		51.735	31.196	229.214	0		H		51.735	31.196	229.214	0		H		51.735	31.196	229.214	0

[truncated: 67 more sheets: Table S11. a604_s1., Table S12. a608_ground., Table S13. a608_s1., Table S14. a609_ground., Table S15. a609_s1., Table S16. a610_ground., Table S17. a610_s1., Table S18. a611_ground., Table S19. a611_s1., Table S20. a612_ground., Table S21. a612_s1., Table S22. a613_ground., Table S23. a613_s1., Table S24. a614_ground., Table S25. a614_s1., Table S26. b605_ground., Table S27. b605_s1., Table S28. b606_ground., Table S29. b606_s1., Table S30. b607_ground. …]
